# Supplementary material for: Heterologous avian system for quantitative analysis of Syncytin-1 interaction with ASCT2 receptor
Source: Retrovirology. 2021 Jun 22;18:15. doi: 10.1186/s12977-021-00558-0 (PMC8220723; doi:10.1186/s12977-021-00558-0)
Supplement: Supplementary file 9 — Additional file 9: Nucleotide sequence of pFuTraP-hEAAT1 in GenBank format. The s﻿equence is compatible with common text editors or can be directly imported to appropriate software (Vector NTi, SnapGene, etc.). [file 12977_2021_558_MOESM9_ESM.gb]

LOCUS       Exported                8141 bp ds-DNA     circular SYN 17-MAY-2021
DEFINITION  pFuTraP vector expressing wild-type human EAAT1.
ACCESSION   .
VERSION     .
KEYWORDS    .
SOURCE      synthetic DNA construct
  ORGANISM  synthetic DNA construct
REFERENCE   1  (bases 1 to 8141)
  AUTHORS   Stafl K, Travnicek M, Kucerova D, Pecnova L, Krchlikova V, Galikova 
            E, Stepanets V, Hejnar J, Trejbalova K
  TITLE     Direct Submission
  JOURNAL   Exported Monday, May 17, 2021 from SnapGene 5.2.5.1
            https://www.snapgene.com
FEATURES             Location/Qualifiers
     source          1..8141
                     /organism="synthetic DNA construct"
                     /lab_host="Gallus gallus"
                     /mol_type="other DNA"
     source          1627..8141
                     /organism="recombinant plasmid"
                     /lab_host="Gallus gallus"
                     /mol_type="other DNA"
     CDS             1..1626
                     /codon_start=1
                     /gene="SLC1A3"
                     /gene_synonym="EA6; EAAT1; GLAST; GLAST1"
                     /product="excitatory amino acid transporter 1 isoform 1"
                     /label=hEAAT1
                     /note="isoform 1 is encoded by transcript variant GLAST; 
                     excitatory amino acid transporter 1; GLAST-1; 
                     sodium-dependent glutamate/aspartate transporter 1; solute 
                     carrier family 1 (glial high affinity glutamate 
                     transporter), member 3"
                     /db_xref="CCDS:CCDS3919.1"
                     /db_xref="GeneID:6507"
                     /db_xref="HGNC:HGNC:10941"
                     /db_xref="MIM:600111"
                     /protein_id="NP_004163.3"
                     /translation="MTKSNGEEPKMGGRMERFQQGVRKRTLLAKKKVQNITKEDVKSYL
                     FRNAFVLLTVTAVIVGTILGFTLRPYRMSYREVKYFSFPGELLMRMLQMLVLPLIISSL
                     VTGMAALDSKASGKMGMRAVVYYMTTTIIAVVIGIIIVIIIHPGKGTKENMHREGKIVR
                     VTAADAFLDLIRNMFPPNLVEACFKQFKTNYEKRSFKVPIQANETLVGAVINNVSEAME
                     TLTRITEELVPVPGSVNGVNALGLVVFSMCFGFVIGNMKEQGQALREFFDSLNEAIMRL
                     VAVIMWYAPVGILFLIAGKIVEMEDMGVIGGQLAMYTVTVIVGLLIHAVIVLPLLYFLV
                     TRKNPWVFIGGLLQALITALGTSSSSATLPITFKCLEENNGVDKRVTRFVLPVGATINM
                     DGTALYEALAAIFIAQVNNFELNFGQIITISITATAASIGAAGIPQAGLVTMVIVLTSV
                     GLPTDDITLIIAVDWFLDRLRTTTNVLGDSLGAGIVEHLSRHELKNRDVEMGNSVIEEN
                     EMKKPYQLIAQDNETEKPIDSETKM"
     misc_feature    142..204
                     /gene="SLC1A3"
                     /gene_synonym="EA6; EAAT1; GLAST; GLAST1"
                     /note="propagated from UniProtKB/Swiss-Prot (P43003.1); 
                     transmembrane region"
                     /experiment="experimental evidence, no additional 
                     detailsrecorded"
     misc_feature    205..258
                     /label=ECL1 (Uniprot)
     misc_feature    259..324
                     /gene="SLC1A3"
                     /gene_synonym="EA6; EAAT1; GLAST; GLAST1"
                     /note="propagated from UniProtKB/Swiss-Prot (P43003.1); 
                     transmembrane region"
                     /experiment="experimental evidence, no additional 
                     detailsrecorded"
     misc_feature    367..435
                     /gene="SLC1A3"
                     /gene_synonym="EA6; EAAT1; GLAST; GLAST1"
                     /note="propagated from UniProtKB/Swiss-Prot (P43003.1); 
                     transmembrane region"
                     /experiment="experimental evidence, no additional 
                     detailsrecorded"
     misc_feature    436..708
                     /label=ECL2 (Uniprot)
     misc_feature    709..780
                     /gene="SLC1A3"
                     /gene_synonym="EA6; EAAT1; GLAST; GLAST1"
                     /note="propagated from UniProtKB/Swiss-Prot (P43003.1); 
                     transmembrane region"
                     /experiment="experimental evidence, no additional 
                     detailsrecorded"
     misc_feature    808..891
                     /gene="SLC1A3"
                     /gene_synonym="EA6; EAAT1; GLAST; GLAST1"
                     /note="propagated from UniProtKB/Swiss-Prot (P43003.1); 
                     transmembrane region"
                     /experiment="experimental evidence, no additional 
                     detailsrecorded"
     misc_feature    892..954
                     /label=ECL3 (Uniprot)
     misc_feature    955..1020
                     /gene="SLC1A3"
                     /gene_synonym="EA6; EAAT1; GLAST; GLAST1"
                     /note="propagated from UniProtKB/Swiss-Prot (P43003.1); 
                     transmembrane region"
                     /experiment="experimental evidence, no additional 
                     detailsrecorded"
     misc_feature    1156..1236
                     /gene="SLC1A3"
                     /gene_synonym="EA6; EAAT1; GLAST; GLAST1"
                     /note="propagated from UniProtKB/Swiss-Prot (P43003.1); 
                     transmembrane region"
                     /experiment="experimental evidence, no additional 
                     detailsrecorded"
     misc_feature    1237..1275
                     /label=ECL4 (Uniprot)
     misc_feature    1378..1416
                     /label=ECL5 (Uniprot)
     misc_feature    1417..1482
                     /gene="SLC1A3"
                     /gene_synonym="EA6; EAAT1; GLAST; GLAST1"
                     /note="propagated from UniProtKB/Swiss-Prot (P43003.1); 
                     transmembrane region"
                     /experiment="experimental evidence, no additional 
                     detailsrecorded"
     CDS             1642..1656
                     /codon_start=1
                     /label=GGGGS linker
                     /translation="GGGGS"
     CDS             1657..2373
                     /codon_start=1
                     /product="Aequorea coerulescens GFP"
                     /label=AcGFP1
                     /note="mammalian codon-optimized"
                     /translation="VSKGAELFTGIVPILIELNGDVNGHKFSVSGEGEGDATYGKLTLK
                     FICTTGKLPVPWPTLVTTLSYGVQCFSRYPDHMKQHDFFKSAMPEGYIQERTIFFEDDG
                     NYKSRAEVKFEGDTLVNRIELTGTDFKEDGNILGNKMEYNYNAHNVYIMTDKAKNGIKV
                     NFKIRHNIEDGSVQLADHYQQNTPIGDGPVLLPDNHYLSTQSALSKDPNEKRDHMIYFG
                     FVTAAAITHGMDELYK"
     misc_feature    2391..2977
                     /label=IRES2
                     /note="internal ribosome entry site (IRES) of the 
                     encephalomyocarditis virus (EMCV)"
     CDS             2978..3928
                     /codon_start=1
                     /product="phytochrome-based 
                     near-infraredfluorescentprotein, originally termed iRFP 
                     (Filonov et al., 2011)"
                     /label=iRFP713
                     /note="name was changed to iRFP713 
                     (ShcherbakovaandVerkhusha, 2013)"
                     /translation="MAEGSVARQPDLLTCDDEPIHIPGAIQPHGLLLALAADMTIVAGS
                     DNLPELTGLAIGALIGRSAADVFDSETHNRLTIALAEPGAAVGAPITVGFTMRKDAGFI
                     GSWHRHDQLIFLELEPPQRDVAEPQAFFRRTNSAIRRLQAAETLESACAAAAQEVRKIT
                     GFDRVMIYRFASDFSGEVIAEDRCAEVESKLGLHYPASTVPAQARRLYTINPVRIIPDI
                     NYRPVPVTPDLNPVTGRPIDLSFAILRSVSPVHLEFMRNIGMHGTMSISILRGERLWGL
                     IVCHHRTPYYVDLDGRQACELVAQVLAWQIGVMEE"
     LTR             4042..4427
                     /label=dLTR
     misc_feature    4427
                     /label=missing end (TTCA)
                     /note="due to cloning procedure"
     V_segment       complement(4428..7171)
                     /label=pLitmus 28i
     promoter        complement(4483..4501)
                     /label=T7 promoter
                     /note="promoter for bacteriophage T7 RNA polymerase"
     primer_bind     complement(4522..4538)
                     /label=M13 rev
                     /note="common sequencing primer, one of multiple similar 
                     variants"
     protein_bind    4546..4562
                     /label=lac operator
                     /bound_moiety="lac repressor encoded by lacI"
                     /note="The lac repressor binds to the lac operatortoinhibit
                     transcription in E. coli. This inhibition can be relieved 
                     by adding lactose or isopropyl-beta-D-thiogalactopyranoside
                     (IPTG)."
     promoter        complement(4570..4600)
                     /label=lac promoter
                     /note="promoter for the E. coli lac operon"
     protein_bind    4615..4636
                     /label=CAP binding site
                     /bound_moiety="E. coli catabolite activator protein"
                     /note="CAP binding activates transcription in thepresenceof
                     cAMP."
     rep_origin      complement(4697..5285)
                     /direction=LEFT
                     /label=ori
                     /note="high-copy-number ColE1/pMB1/pBR322/pUC origin of 
                     replication"
     rep_origin      5396..5905
                     /direction=RIGHT
                     /label=M13 ori
                     /note="M13 bacteriophage origin of 
                     replication;arrowindicates direction of (+) strand 
                     synthesis"
     CDS             complement(5947..6807)
                     /codon_start=1
                     /gene="bla"
                     /product="beta-lactamase"
                     /label=AmpR
                     /note="confers resistance to ampicillin, carbenicillin, and
                     related antibiotics"
                     /translation="MSIQHFRVALIPFFAAFCLPVFAHPETLVKVKDAEDQLGARVGYI
                     ELDLNSGKILESFRPEERSPMMSTFKVLLCGAVLSRVDAGQEQLGRRIHYSQNDLVEYS
                     PVTEKHLTDGMTVRELCSAAITMSDNTAANLLLTTIGGPKELTAFLHNMGDHVTRLDRW
                     EPELNEAIPNDERDTTMPVAMATTLRKLLTGELLTLASRQQLIDWMEADKVAGPLLRSA
                     LPAGWFIADKSGAGERGSRGIIAALGPDGKPSRIVVIYTTGSQATMDERNRQIAEIGAS
                     LIKHW"
     promoter        complement(6808..6912)
                     /gene="bla"
                     /label=AmpR promoter
     primer_bind     7133..7149
                     /label=M13 fwd
                     /note="common sequencing primer, one of multiple similar 
                     variants"
     promoter        7153..7171
                     /label=T7 promoter
                     /note="promoter for bacteriophage T7 RNA polymerase"
     LTR             7172..7563
     misc_feature    7564..7581
                     /label=PBS
                     /note="the same as for RCAS"
     misc_feature    7618..7722
                     /label=packaging signal
                     /note="according to Banks JD and Linial ML, J. Virol.,2000"
     gene            7834..8096
                     /label=p19
                     /note="p19"
     gene            8097..8110
                     /label=fragment p27
                     /note="fragment p27"
ORIGIN
        1 atgactaaaa gcaatggaga agagcccaag atggggggca ggatggagag attccagcag
       61 ggagtccgta aacgcacact tttggccaag aagaaagtgc agaacattac aaaggaggat
      121 gttaaaagtt acctgtttcg gaatgctttt gtgctgctca cagtcaccgc tgtcattgtg
      181 ggtacaatcc ttggatttac cctccgacca tacagaatga gctaccggga agtcaagtac
      241 ttctcctttc ctggggaact tctgatgagg atgttacaga tgctggtctt accacttatc
      301 atctccagtc ttgtcacagg aatggcggcg ctagatagta aggcatcagg gaagatggga
      361 atgcgagctg tagtctatta tatgactacc accatcattg ctgtggtgat tggcataatc
      421 attgtcatca tcatccatcc tgggaagggc acaaaggaaa acatgcacag agaaggcaaa
      481 attgtacgag tgacagctgc agatgccttc ctggacttga tcaggaacat gttccctcca
      541 aatctggtag aagcctgctt taaacagttt aaaaccaact atgagaagag aagctttaaa
      601 gtgcccatcc aggccaacga aacgcttgtg ggtgctgtga taaacaatgt gtctgaggcc
      661 atggagactc ttacccgaat cacagaggag ctggtcccag ttccaggatc tgtgaatgga
      721 gtcaatgccc tgggtctagt tgtcttctcc atgtgcttcg gttttgtgat tggaaacatg
      781 aaggaacagg ggcaggccct gagagagttc tttgattctc ttaacgaagc catcatgaga
      841 ctggtagcag taataatgtg gtatgccccc gtgggtattc tcttcctgat tgctgggaag
      901 attgtggaga tggaagacat gggtgtgatt ggggggcagc ttgccatgta caccgtgact
      961 gtcattgttg gcttactcat tcacgcagtc atcgtcttgc cactcctcta cttcttggta
     1021 acacggaaaa acccttgggt ttttattgga gggttgctgc aagcactcat caccgctctg
     1081 gggacctctt caagttctgc caccctaccc atcaccttca agtgcctgga agagaacaat
     1141 ggcgtggaca agcgcgtcac cagattcgtg ctccccgtag gagccaccat taacatggat
     1201 gggactgccc tctatgaggc tttggctgcc attttcattg ctcaagttaa caactttgaa
     1261 ctgaacttcg gacaaattat tacaatcagc atcacagcca cagctgccag tattggggca
     1321 gctggaattc ctcaggcggg cctggtcact atggtcattg tgctgacatc tgtcggcctg
     1381 cccactgacg acatcacgct catcatcgcg gtggactggt tcctggatcg cctccggacc
     1441 accaccaacg tactgggaga ctccctggga gctgggattg tggagcactt gtcacgacat
     1501 gaactgaaga acagagatgt tgaaatgggt aactcagtga ttgaagagaa tgaaatgaag
     1561 aaaccatatc aactgattgc acaggacaat gaaactgaga aacccatcga cagtgaaacc
     1621 aagatgacta gtaccggtac cggaggtggt ggatccgtga gcaagggcgc cgagctgttc
     1681 accggcatcg tgcccatcct gatcgagctg aatggcgatg tgaatggcca caagttcagc
     1741 gtgagcggcg agggcgaggg cgatgccacc tacggcaagc tgaccctgaa gttcatctgc
     1801 accaccggca agctgcctgt gccctggccc accctggtga ccaccctgag ctacggcgtg
     1861 cagtgcttct cacgctaccc cgatcacatg aagcagcacg acttcttcaa gagcgccatg
     1921 cctgagggct acatccagga gcgcaccatc ttcttcgagg atgacggcaa ctacaagtcg
     1981 cgcgccgagg tgaagttcga gggcgatacc ctggtgaatc gcatcgagct gaccggcacc
     2041 gatttcaagg aggatggcaa catcctgggc aataagatgg agtacaacta caacgcccac
     2101 aatgtgtaca tcatgaccga caaggccaag aatggcatca aggtgaactt caagatccgc
     2161 cacaacatcg aggatggcag cgtgcagctg gccgaccact accagcagaa tacccccatc
     2221 ggcgatggcc ctgtgctgct gcccgataac cactacctgt ccacccagag cgccctgtcc
     2281 aaggacccca acgagaagcg cgatcacatg atctacttcg gcttcgtgac cgccgccgcc
     2341 atcacccacg gcatggatga gctgtacaag tgagcggccg cgactctaga cccctctccc
     2401 tccccccccc ctaacgttac tggccgaagc cgcttggaat aaggccggtg tgcgtttgtc
     2461 tatatgttat tttccaccat attgccgtct tttggcaatg tgagggcccg gaaacctggc
     2521 cctgtcttct tgacgagcat tcctaggggt ctttcccctc tcgccaaagg aatgcaaggt
     2581 ctgttgaatg tcgtgaagga agcagttcct ctggaagctt cttgaagaca aacaacgtct
     2641 gtagcgaccc tttgcaggca gcggaacccc ccacctggcg acaggtgcct ctgcggccaa
     2701 aagccacgtg tataagatac acctgcaaag gcggcacaac cccagtgcca cgttgtgagt
     2761 tggatagttg tggaaagagt caaatggctc tcctcaagcg tattcaacaa ggggctgaag
     2821 gatgcccaga aggtacccca ttgtatggga tctgatctgg ggcctcggta cacatgcttt
     2881 acatgtgttt agtcgaggtt aaaaaaacgt ctaggccccc cgaaccacgg ggacgtggtt
     2941 ttcctttgaa aaacacgatg ataatatggc cacaaccatg gcggaaggat ccgtcgccag
     3001 gcagcctgac ctcttgacct gcgacgatga gccgatccat atccccggtg ccatccaacc
     3061 gcatggactg ctgctcgccc tcgccgccga catgacgatc gttgccggca gcgacaacct
     3121 tcccgaactc accggactgg cgatcggcgc cctgatcggc cgctctgcgg ccgatgtctt
     3181 cgactcggag acgcacaacc gtctgacgat cgccttggcc gagcccgggg cggccgtcgg
     3241 agcaccgatc actgtcggct tcacgatgcg aaaggacgca ggcttcatcg gctcctggca
     3301 tcgccatgat cagctcatct tcctcgagct cgagcctccc cagcgggacg tcgccgagcc
     3361 gcaggcgttc ttccgccgca ccaacagcgc catccgccgc ctgcaggccg ccgaaacctt
     3421 ggaaagcgcc tgcgccgccg cggcgcaaga ggtgcggaag attaccggct tcgatcgggt
     3481 gatgatctat cgcttcgcct ccgacttcag cggcgaagtg atcgcagagg atcggtgcgc
     3541 cgaggtcgag tcaaaactag gcctgcacta tcctgcctca accgtgccgg cgcaggcccg
     3601 tcggctctat accatcaacc cggtacggat cattcccgat atcaattatc ggccggtgcc
     3661 ggtcacccca gacctcaatc cggtcaccgg gcggccgatt gatcttagct tcgccatcct
     3721 gcgcagcgtc tcgcccgtcc atctggagtt catgcgcaac ataggcatgc acggcacgat
     3781 gtcgatctcg attttgcgcg gcgagcgact gtggggattg atcgtttgcc atcaccgaac
     3841 gccgtactac gtcgatctcg atggccgcca agcctgcgag ctagtcgccc aggttctggc
     3901 ctggcagatc ggcgtgatgg aagagtgacg cgtatctgag gggactaggg tgtgtttagg
     3961 cgaaaagcgg ggcttcggtt gtacgcggtt aggagtcccc tcgaggtatg gcagatatgc
     4021 ttttgcatag ggagggggaa atgtagtctt aatcataggt taacatgtat attaccaaat
     4081 aagggaatcg cctgatgcac caaataaggt attatatgat cccattggtg gcgagggagc
     4141 gacctgaggg catatgggcg ttaacagaac tgtctgtcct tgcgtcattc cttcctcatc
     4201 ggatcatgta cgcggcagag tatgattgga taacaggatg gcaccattca tcgtggcgca
     4261 tgctgattgg tgcgactaag gagttatgta acccacgaat gtacttaagc ttgtagttgc
     4321 taacaataaa gggccattct acctctcacc acattggtgt gcacctgggt tgatggccgg
     4381 accgtcgatt ccctgacgac tacgagcacc tgaatgaagc agaaggcatc ctgcaggaat
     4441 tcctcgagac gtacggtgcg cgcgatgcat tcgaagatct gccctatagt gagtcgtatt
     4501 acgtagcttg gcgtaatcat ggtcatagct gtttcctgtg tgaaattgtt atccgctcac
     4561 aattccacac aacatacgag ccggaagcat aaagtgtaaa gcctggggtg cctaatgagt
     4621 gagctaactc acattacatg tgagcaaaag gccagcaaaa ggccaggaac cgtaaaaagg
     4681 ccgcgttgct ggcgtttttc cataggctcc gcccccctga cgagcatcac aaaaatcgac
     4741 gctcaagtca gaggtggcga aacccgacag gactataaag ataccaggcg tttccccctg
     4801 gaagctccct cgtgcgctct cctgttccga ccctgccgct taccggatac ctgtccgcct
     4861 ttctcccttc gggaagcgtg gcgctttctc atagctcacg ctgtaggtat ctcagttcgg
     4921 tgtaggtcgt tcgctccaag ctgggctgtg tgcacgaacc ccccgttcag cccgaccgct
     4981 gcgccttatc cggtaactat cgtcttgagt ccaacccggt aagacacgac ttatcgccac
     5041 tggcagcagc cactggtaac aggattagca gagcgaggta tgtaggcggt gctacagagt
     5101 tcttgaagtg gtggcctaac tacggctaca ctagaagaac agtatttggt atctgcgctc
     5161 tgctgaagcc agttaccttc ggaaaaagag ttggtagctc ttgatccggc aaacaaacca
     5221 ccgctggtag cggtggtttt tttgtttgca agcagcagat tacgcgcaga aaaaaaggat
     5281 ctcaagaaga tcctttgatc ttttctacgg ggtctgacgc tcagtggaac gaaaactcac
     5341 gttaagggat tttggtcatg agattatcaa aaaggatctt cacctagatc cttttacgcg
     5401 ccctgtagcg gcgcattaag cgcggcgggt gtggtggtta cgcgcagcgt gaccgctaca
     5461 cttgccagcg ccctagcgcc cgctcctttc gctttcttcc cttcctttct cgccacgttc
     5521 gctttccccg tcaagctcta aatcgggggc tccctttagg gttccgattt agtgctttac
     5581 ggcacctcga ccccaaaaaa cttgatttgg gtgatggttc acgtagtggg ccatcgccct
     5641 gatagacggt ttttcgccct ttgacgttgg agtccacgtt ctttaatagt ggactcttgt
     5701 tccaaactgg aacaacactc aaccctatct cgggctattc ttttgattta taagggattt
     5761 tgccgatttc ggcctattgg ttaaaaaatg agctgattta acaaaaattt aacgcgaatt
     5821 ttaacaaaat attaacgttt acaatttaaa tatttgctta tacaatcttc ctgtttttgg
     5881 ggcttttctg attatcaacc ggggtaaatc aatctaaagt atatatgagt aaacttggtc
     5941 tgacagttac caatgcttaa tcagtgaggc acctatctca gcgatctgtc tatttcgttc
     6001 atccatagtt gcctgactcc ccgtcgtgta gataactacg atacgggagg gcttaccatc
     6061 tggccccagt gctgcaatga taccgcgaga cccacgctca ccggctccag atttatcagc
     6121 aataaaccag ccagccggaa gggccgagcg cagaagtggt cctgcaactt tatccgcctc
     6181 catccagtct attaattgtt gccgggaagc tagagtaagt agttcgccag ttaatagttt
     6241 gcgcaacgtt gttgccattg ctacaggcat cgtggtgtca cgctcgtcgt ttggtatggc
     6301 ttcattcagc tccggttccc aacgatcaag gcgagttaca tgatccccca tgttgtgcaa
     6361 aaaagcggtt agctccttcg gtcctccgat cgttgtcaga agtaagttgg ccgcagtgtt
     6421 atcactcatg gttatggcag cactgcataa ttctcttact gtcatgccat ccgtaagatg
     6481 cttttctgtg actggtgagt actcaaccaa gtcattctga gaatagtgta tgcggcgacc
     6541 gagttgctct tgcccggcgt caacacggga taataccgcg ccacatagca gaactttaaa
     6601 agtgctcatc attggagaac gttcttcggg gcgaaaactc tcaaggatct taccgctgtt
     6661 gagatccagt tcgatgtaac ccactcgtgc acccaactga tcttcagcat cttttacttt
     6721 caccagcgtt tctgggtgag caaaaacagg aaggcaaaat gccgcaaaaa agggaataag
     6781 ggcgacacgg aaatgttgaa tactcatact cttccttttt caatattatt gaagcattta
     6841 tcagggttat tgtctcatga gcggatacat atttgaatgt atttagaaaa ataaacaaat
     6901 aggggttccg cgcacatttc cccgaaaagt gccacctgac gtagttaaca aaaaaaagcc
     6961 cgccgaagcg ggctttatta ccaagcgaag cgccattcgc cattcaggct gcgcaactgt
     7021 tgggaagggc gatcggtgcg ggcctcttcg ctattacgcc agctggcgaa agggggatgt
     7081 gctgcaaggc gattaagttg ggtaacgcca gggttttccc agtcacgacg ttgtaaaacg
     7141 acggccagtc cgtaatacga ctcactatag gtgtagtctt aatcataggt taacatgtat
     7201 attaccaaat aagggaatcg cctgatgcac caaataaggt attatatgat cccattggtg
     7261 gcgagggagc gacctgaggg catatgggcg ttaacagaac tgtctgtcct tgcgtcattc
     7321 cttcctcatc ggatcatgta cgcggcagag tatgattgga taacaggatg gcaccattca
     7381 tcgtggcgca tgctgattgg tgcgactaag gagttatgta acccacgaat gtacttaagc
     7441 ttgtagttgc taacaataaa gggccattct acctctcacc acattggtgt gcacctgggt
     7501 tgatggccgg accgtcgatt ccctgacgac tacgagcacc tgaatgaagc agaaggcttc
     7561 atttggtgac cccgacgtga tcgttaggga atagtggtcg gccacaggcg gcgtggcgat
     7621 cctgtctcca tccgtctcgt cgaccgggag gcgagttcga tgaccctgat agagggggct
     7681 gcggcttagg gaggcagaag ctgagcaccg tcggtaggag ctccagggcc cggagcgact
     7741 gacccctgcc gagaactcag agggtcgtcg gaagacggag agtgagcccg acgaccaccc
     7801 caggcacgtc tttggtcggc ctgcggatca agctagcaag ccgtcattaa ggtgatttcg
     7861 tccgcgtgta aaacctattg cgggaaaatc tctccttcta agaaggaaat aggggccatg
     7921 ttgtccctgt tacaaaagga agggttgctt tagtctccct cagatttata ttctccgggg
     7981 tcctgggatc ccatcactgc ggcgctctcc cagcgggcaa tggtacttgg aaaatcggga
     8041 gagttaaaaa cctggggatt ggttttgggg gcattgaagg cggctcgaga gtaacaggac
     8101 taacttgaat cgatgcgcta ccggactcag atcttgccac c
//
