# Supplementary material for: Heterologous avian system for quantitative analysis of Syncytin-1 interaction with ASCT2 receptor
Source: Retrovirology. 2021 Jun 22;18:15. doi: 10.1186/s12977-021-00558-0 (PMC8220723; doi:10.1186/s12977-021-00558-0)
Supplement: Supplementary file 10 — Additional file 10: Nucleotide sequence of pFuTraP-ggTvbS1 in GenBank format. The sequence is compatible with common text editors or can be directly imported to appropriate software (Vector NTi, SnapGene, etc.). [file 12977_2021_558_MOESM10_ESM.gb]

LOCUS       Exported                7334 bp ds-DNA     circular SYN 17-MAY-2021
DEFINITION  pFuTraP vector expressing S1 allele of chicken Tvb with deleted 
            death domain.
ACCESSION   .
VERSION     .
KEYWORDS    .
SOURCE      synthetic DNA construct
  ORGANISM  synthetic DNA construct
REFERENCE   1  (bases 1 to 7334)
  AUTHORS   Stafl K, Travnicek M, Kucerova D, Pecnova L, Krchlikova V, Galikova 
            E, Stepanets V, Hejnar J, Trejbalova K
  TITLE     Direct Submission
  JOURNAL   Exported Monday, May 17, 2021 from SnapGene 5.2.5.1
            https://www.snapgene.com
FEATURES             Location/Qualifiers
     source          1..7334
                     /organism="synthetic DNA construct"
                     /lab_host="Gallus gallus"
                     /mol_type="other DNA"
     source          841..7324
                     /organism="recombinant plasmid"
                     /lab_host="Gallus gallus"
                     /mol_type="other DNA"
     CDS             1..840
                     /codon_start=1
                     /label=TVB-dDD
                     /translation="MRSAALRLCPVLLLLFAEVQLGSAAAVKKRADRSDLQKPDLYRRK
                     CPMGTYEANDSIQCLPCKKDEYTEYPNDFPKCLGCRTCREDQVEVSPCIPTRNTQCACK
                     NGTFCLPDHPCEMCQKCQTECPKGQVRLAPCTQHSDLLCGPPLEISSSSSTLWIIITFT
                     VLLAVILGLVLVFWKRCSSRHHGAGDDGELSWKPSAVVNRLLQRLGIQDNRCNEQIYQN
                     QQQQELLFTAQGSEVPHGVEMEGTERRTPDPKVETQRKLVPVLGENPIALLHRQYEVS"
     CDS             1..825
                     /codon_start=1
                     /label=ggTvbS1
                     /translation="MRSAALRLCPVLLLLFAEVQLGSAAAVKKRADRSDLQKPDLYRRK
                     CPMGTYEANDSIQCLPCKKDEYTEYPNDFPKCLGCRTCREDQVEVSPCIPTRNTQCACK
                     NGTFCLPDHPCEMCQKCQTECPKGQVRLAPCTQHSDLLCGPPLEISSSSSTLWIIITFT
                     VLLAVILGLVLVFWKRCSSRHHGAGDDGELSWKPSAVVNRLLQRLGIQDNRCNEQIYQN
                     QQQQELLFTAQGSEVPHGVEMEGTERRTPDPKVETQRKLVPVLGENPIALLHR"
     CDS             826..840
                     /codon_start=1
                     /label=ggTvbS1
                     /translation="QYEVS"
     CDS             856..870
                     /codon_start=1
                     /label=GGGGS linker
                     /translation="GGGGS"
     CDS             871..1587
                     /codon_start=1
                     /product="Aequorea coerulescens GFP"
                     /label=AcGFP1
                     /note="mammalian codon-optimized"
                     /translation="VSKGAELFTGIVPILIELNGDVNGHKFSVSGEGEGDATYGKLTLK
                     FICTTGKLPVPWPTLVTTLSYGVQCFSRYPDHMKQHDFFKSAMPEGYIQERTIFFEDDG
                     NYKSRAEVKFEGDTLVNRIELTGTDFKEDGNILGNKMEYNYNAHNVYIMTDKAKNGIKV
                     NFKIRHNIEDGSVQLADHYQQNTPIGDGPVLLPDNHYLSTQSALSKDPNEKRDHMIYFG
                     FVTAAAITHGMDELYK"
     misc_feature    1605..2191
                     /label=IRES2
                     /note="internal ribosome entry site (IRES) of the 
                     encephalomyocarditis virus (EMCV)"
     CDS             2192..3142
                     /codon_start=1
                     /product="phytochrome-based 
                     near-infraredfluorescentprotein, originally termed iRFP 
                     (Filonov et al., 2011)"
                     /label=iRFP713
                     /note="name was changed to iRFP713 
                     (ShcherbakovaandVerkhusha, 2013)"
                     /translation="MAEGSVARQPDLLTCDDEPIHIPGAIQPHGLLLALAADMTIVAGS
                     DNLPELTGLAIGALIGRSAADVFDSETHNRLTIALAEPGAAVGAPITVGFTMRKDAGFI
                     GSWHRHDQLIFLELEPPQRDVAEPQAFFRRTNSAIRRLQAAETLESACAAAAQEVRKIT
                     GFDRVMIYRFASDFSGEVIAEDRCAEVESKLGLHYPASTVPAQARRLYTINPVRIIPDI
                     NYRPVPVTPDLNPVTGRPIDLSFAILRSVSPVHLEFMRNIGMHGTMSISILRGERLWGL
                     IVCHHRTPYYVDLDGRQACELVAQVLAWQIGVMEE"
     LTR             3256..3641
                     /label=dLTR
     misc_feature    3641
                     /label=missing end (TTCA)
                     /note="due to cloning procedure"
     V_segment       complement(3642..6385)
                     /label=pLitmus 28i
     promoter        complement(3697..3715)
                     /label=T7 promoter
                     /note="promoter for bacteriophage T7 RNA polymerase"
     primer_bind     complement(3736..3752)
                     /label=M13 rev
                     /note="common sequencing primer, one of multiple similar 
                     variants"
     protein_bind    3760..3776
                     /label=lac operator
                     /bound_moiety="lac repressor encoded by lacI"
                     /note="The lac repressor binds to the lac operatortoinhibit
                     transcription in E. coli. This inhibition can be relieved 
                     by adding lactose or isopropyl-beta-D-thiogalactopyranoside
                     (IPTG)."
     promoter        complement(3784..3814)
                     /label=lac promoter
                     /note="promoter for the E. coli lac operon"
     protein_bind    3829..3850
                     /label=CAP binding site
                     /bound_moiety="E. coli catabolite activator protein"
                     /note="CAP binding activates transcription in thepresenceof
                     cAMP."
     rep_origin      complement(3911..4499)
                     /direction=LEFT
                     /label=ori
                     /note="high-copy-number ColE1/pMB1/pBR322/pUC origin of 
                     replication"
     rep_origin      4610..5119
                     /direction=RIGHT
                     /label=M13 ori
                     /note="M13 bacteriophage origin of 
                     replication;arrowindicates direction of (+) strand 
                     synthesis"
     CDS             complement(5161..6021)
                     /codon_start=1
                     /gene="bla"
                     /product="beta-lactamase"
                     /label=AmpR
                     /note="confers resistance to ampicillin, carbenicillin, and
                     related antibiotics"
                     /translation="MSIQHFRVALIPFFAAFCLPVFAHPETLVKVKDAEDQLGARVGYI
                     ELDLNSGKILESFRPEERSPMMSTFKVLLCGAVLSRVDAGQEQLGRRIHYSQNDLVEYS
                     PVTEKHLTDGMTVRELCSAAITMSDNTAANLLLTTIGGPKELTAFLHNMGDHVTRLDRW
                     EPELNEAIPNDERDTTMPVAMATTLRKLLTGELLTLASRQQLIDWMEADKVAGPLLRSA
                     LPAGWFIADKSGAGERGSRGIIAALGPDGKPSRIVVIYTTGSQATMDERNRQIAEIGAS
                     LIKHW"
     promoter        complement(6022..6126)
                     /gene="bla"
                     /label=AmpR promoter
     primer_bind     6347..6363
                     /label=M13 fwd
                     /note="common sequencing primer, one of multiple similar 
                     variants"
     promoter        6367..6385
                     /label=T7 promoter
                     /note="promoter for bacteriophage T7 RNA polymerase"
     LTR             6386..6777
     misc_feature    6778..6795
                     /label=PBS
                     /note="the same as for RCAS"
     misc_feature    6832..6936
                     /label=packaging signal
                     /note="according to Banks JD and Linial ML, J. Virol.,2000"
     gene            7048..7310
                     /label=p19
                     /note="p19"
     gene            7311..7324
                     /label=fragment p27
                     /note="fragment p27"
ORIGIN
        1 atgcgctcag ctgcgctccg gttgtgcccc gttctactgc tgctcttcgc ggaggttcag
       61 ttgggatctg ctgcagcagt gaagaagagg gcagacaggt cagacctcca gaagccagac
      121 ctctacagaa ggaagtgtcc tatgggcacc tatgaggcaa atgactccat ccagtgcctc
      181 ccatgtaaga aagacgagta caccgagtat ccaaatgact ttcccaagtg cctgggctgc
      241 cggacgtgta gggaagacca ggtggaggtg agtccctgca tccccaccag gaacacgcag
      301 tgcgcttgca agaacggcac cttctgctta cctgaccacc cctgtgagat gtgccaaaag
      361 tgccagaccg agtgccccaa aggacaagtg aggttagctc cgtgcacgca acacagcgac
      421 ctgctgtgcg gtccaccctt ggaaatctcc tccagctcct ccactttatg gatcatcatc
      481 accttcaccg tgctgctggc tgtgatcctg gggctcgtgc tggtgttctg gaagaggtgc
      541 tcctccagac accacggtgc aggggatgat ggagagctga gctggaagcc cagcgccgtg
      601 gtgaacagac tgttgcagcg gctggggatt caggacaaca gatgcaatga gcagatctac
      661 cagaaccagc agcagcagga gctgcttttc acagcgcagg gctcagaggt tccccatggt
      721 gtggagatgg aggggacgga acgaagaacc ccagatccca aagtggaaac ccagaggaag
      781 ctggttccag tgctaggaga gaaccccata gcccttttgc atcgccagta cgaggtgagc
      841 actagtaccg gtaccggagg tggtggatcc gtgagcaagg gcgccgagct gttcaccggc
      901 atcgtgccca tcctgatcga gctgaatggc gatgtgaatg gccacaagtt cagcgtgagc
      961 ggcgagggcg agggcgatgc cacctacggc aagctgaccc tgaagttcat ctgcaccacc
     1021 ggcaagctgc ctgtgccctg gcccaccctg gtgaccaccc tgagctacgg cgtgcagtgc
     1081 ttctcacgct accccgatca catgaagcag cacgacttct tcaagagcgc catgcctgag
     1141 ggctacatcc aggagcgcac catcttcttc gaggatgacg gcaactacaa gtcgcgcgcc
     1201 gaggtgaagt tcgagggcga taccctggtg aatcgcatcg agctgaccgg caccgatttc
     1261 aaggaggatg gcaacatcct gggcaataag atggagtaca actacaacgc ccacaatgtg
     1321 tacatcatga ccgacaaggc caagaatggc atcaaggtga acttcaagat ccgccacaac
     1381 atcgaggatg gcagcgtgca gctggccgac cactaccagc agaatacccc catcggcgat
     1441 ggccctgtgc tgctgcccga taaccactac ctgtccaccc agagcgccct gtccaaggac
     1501 cccaacgaga agcgcgatca catgatctac ttcggcttcg tgaccgccgc cgccatcacc
     1561 cacggcatgg atgagctgta caagtgagcg gccgcgactc tagacccctc tccctccccc
     1621 ccccctaacg ttactggccg aagccgcttg gaataaggcc ggtgtgcgtt tgtctatatg
     1681 ttattttcca ccatattgcc gtcttttggc aatgtgaggg cccggaaacc tggccctgtc
     1741 ttcttgacga gcattcctag gggtctttcc cctctcgcca aaggaatgca aggtctgttg
     1801 aatgtcgtga aggaagcagt tcctctggaa gcttcttgaa gacaaacaac gtctgtagcg
     1861 accctttgca ggcagcggaa ccccccacct ggcgacaggt gcctctgcgg ccaaaagcca
     1921 cgtgtataag atacacctgc aaaggcggca caaccccagt gccacgttgt gagttggata
     1981 gttgtggaaa gagtcaaatg gctctcctca agcgtattca acaaggggct gaaggatgcc
     2041 cagaaggtac cccattgtat gggatctgat ctggggcctc ggtacacatg ctttacatgt
     2101 gtttagtcga ggttaaaaaa acgtctaggc cccccgaacc acggggacgt ggttttcctt
     2161 tgaaaaacac gatgataata tggccacaac catggcggaa ggatccgtcg ccaggcagcc
     2221 tgacctcttg acctgcgacg atgagccgat ccatatcccc ggtgccatcc aaccgcatgg
     2281 actgctgctc gccctcgccg ccgacatgac gatcgttgcc ggcagcgaca accttcccga
     2341 actcaccgga ctggcgatcg gcgccctgat cggccgctct gcggccgatg tcttcgactc
     2401 ggagacgcac aaccgtctga cgatcgcctt ggccgagccc ggggcggccg tcggagcacc
     2461 gatcactgtc ggcttcacga tgcgaaagga cgcaggcttc atcggctcct ggcatcgcca
     2521 tgatcagctc atcttcctcg agctcgagcc tccccagcgg gacgtcgccg agccgcaggc
     2581 gttcttccgc cgcaccaaca gcgccatccg ccgcctgcag gccgccgaaa ccttggaaag
     2641 cgcctgcgcc gccgcggcgc aagaggtgcg gaagattacc ggcttcgatc gggtgatgat
     2701 ctatcgcttc gcctccgact tcagcggcga agtgatcgca gaggatcggt gcgccgaggt
     2761 cgagtcaaaa ctaggcctgc actatcctgc ctcaaccgtg ccggcgcagg cccgtcggct
     2821 ctataccatc aacccggtac ggatcattcc cgatatcaat tatcggccgg tgccggtcac
     2881 cccagacctc aatccggtca ccgggcggcc gattgatctt agcttcgcca tcctgcgcag
     2941 cgtctcgccc gtccatctgg agttcatgcg caacataggc atgcacggca cgatgtcgat
     3001 ctcgattttg cgcggcgagc gactgtgggg attgatcgtt tgccatcacc gaacgccgta
     3061 ctacgtcgat ctcgatggcc gccaagcctg cgagctagtc gcccaggttc tggcctggca
     3121 gatcggcgtg atggaagagt gacgcgtatc tgaggggact agggtgtgtt taggcgaaaa
     3181 gcggggcttc ggttgtacgc ggttaggagt cccctcgagg tatggcagat atgcttttgc
     3241 atagggaggg ggaaatgtag tcttaatcat aggttaacat gtatattacc aaataaggga
     3301 atcgcctgat gcaccaaata aggtattata tgatcccatt ggtggcgagg gagcgacctg
     3361 agggcatatg ggcgttaaca gaactgtctg tccttgcgtc attccttcct catcggatca
     3421 tgtacgcggc agagtatgat tggataacag gatggcacca ttcatcgtgg cgcatgctga
     3481 ttggtgcgac taaggagtta tgtaacccac gaatgtactt aagcttgtag ttgctaacaa
     3541 taaagggcca ttctacctct caccacattg gtgtgcacct gggttgatgg ccggaccgtc
     3601 gattccctga cgactacgag cacctgaatg aagcagaagg catcctgcag gaattcctcg
     3661 agacgtacgg tgcgcgcgat gcattcgaag atctgcccta tagtgagtcg tattacgtag
     3721 cttggcgtaa tcatggtcat agctgtttcc tgtgtgaaat tgttatccgc tcacaattcc
     3781 acacaacata cgagccggaa gcataaagtg taaagcctgg ggtgcctaat gagtgagcta
     3841 actcacatta catgtgagca aaaggccagc aaaaggccag gaaccgtaaa aaggccgcgt
     3901 tgctggcgtt tttccatagg ctccgccccc ctgacgagca tcacaaaaat cgacgctcaa
     3961 gtcagaggtg gcgaaacccg acaggactat aaagatacca ggcgtttccc cctggaagct
     4021 ccctcgtgcg ctctcctgtt ccgaccctgc cgcttaccgg atacctgtcc gcctttctcc
     4081 cttcgggaag cgtggcgctt tctcatagct cacgctgtag gtatctcagt tcggtgtagg
     4141 tcgttcgctc caagctgggc tgtgtgcacg aaccccccgt tcagcccgac cgctgcgcct
     4201 tatccggtaa ctatcgtctt gagtccaacc cggtaagaca cgacttatcg ccactggcag
     4261 cagccactgg taacaggatt agcagagcga ggtatgtagg cggtgctaca gagttcttga
     4321 agtggtggcc taactacggc tacactagaa gaacagtatt tggtatctgc gctctgctga
     4381 agccagttac cttcggaaaa agagttggta gctcttgatc cggcaaacaa accaccgctg
     4441 gtagcggtgg tttttttgtt tgcaagcagc agattacgcg cagaaaaaaa ggatctcaag
     4501 aagatccttt gatcttttct acggggtctg acgctcagtg gaacgaaaac tcacgttaag
     4561 ggattttggt catgagatta tcaaaaagga tcttcaccta gatcctttta cgcgccctgt
     4621 agcggcgcat taagcgcggc gggtgtggtg gttacgcgca gcgtgaccgc tacacttgcc
     4681 agcgccctag cgcccgctcc tttcgctttc ttcccttcct ttctcgccac gttcgctttc
     4741 cccgtcaagc tctaaatcgg gggctccctt tagggttccg atttagtgct ttacggcacc
     4801 tcgaccccaa aaaacttgat ttgggtgatg gttcacgtag tgggccatcg ccctgataga
     4861 cggtttttcg ccctttgacg ttggagtcca cgttctttaa tagtggactc ttgttccaaa
     4921 ctggaacaac actcaaccct atctcgggct attcttttga tttataaggg attttgccga
     4981 tttcggccta ttggttaaaa aatgagctga tttaacaaaa atttaacgcg aattttaaca
     5041 aaatattaac gtttacaatt taaatatttg cttatacaat cttcctgttt ttggggcttt
     5101 tctgattatc aaccggggta aatcaatcta aagtatatat gagtaaactt ggtctgacag
     5161 ttaccaatgc ttaatcagtg aggcacctat ctcagcgatc tgtctatttc gttcatccat
     5221 agttgcctga ctccccgtcg tgtagataac tacgatacgg gagggcttac catctggccc
     5281 cagtgctgca atgataccgc gagacccacg ctcaccggct ccagatttat cagcaataaa
     5341 ccagccagcc ggaagggccg agcgcagaag tggtcctgca actttatccg cctccatcca
     5401 gtctattaat tgttgccggg aagctagagt aagtagttcg ccagttaata gtttgcgcaa
     5461 cgttgttgcc attgctacag gcatcgtggt gtcacgctcg tcgtttggta tggcttcatt
     5521 cagctccggt tcccaacgat caaggcgagt tacatgatcc cccatgttgt gcaaaaaagc
     5581 ggttagctcc ttcggtcctc cgatcgttgt cagaagtaag ttggccgcag tgttatcact
     5641 catggttatg gcagcactgc ataattctct tactgtcatg ccatccgtaa gatgcttttc
     5701 tgtgactggt gagtactcaa ccaagtcatt ctgagaatag tgtatgcggc gaccgagttg
     5761 ctcttgcccg gcgtcaacac gggataatac cgcgccacat agcagaactt taaaagtgct
     5821 catcattgga gaacgttctt cggggcgaaa actctcaagg atcttaccgc tgttgagatc
     5881 cagttcgatg taacccactc gtgcacccaa ctgatcttca gcatctttta ctttcaccag
     5941 cgtttctggg tgagcaaaaa caggaaggca aaatgccgca aaaaagggaa taagggcgac
     6001 acggaaatgt tgaatactca tactcttcct ttttcaatat tattgaagca tttatcaggg
     6061 ttattgtctc atgagcggat acatatttga atgtatttag aaaaataaac aaataggggt
     6121 tccgcgcaca tttccccgaa aagtgccacc tgacgtagtt aacaaaaaaa agcccgccga
     6181 agcgggcttt attaccaagc gaagcgccat tcgccattca ggctgcgcaa ctgttgggaa
     6241 gggcgatcgg tgcgggcctc ttcgctatta cgccagctgg cgaaaggggg atgtgctgca
     6301 aggcgattaa gttgggtaac gccagggttt tcccagtcac gacgttgtaa aacgacggcc
     6361 agtccgtaat acgactcact ataggtgtag tcttaatcat aggttaacat gtatattacc
     6421 aaataaggga atcgcctgat gcaccaaata aggtattata tgatcccatt ggtggcgagg
     6481 gagcgacctg agggcatatg ggcgttaaca gaactgtctg tccttgcgtc attccttcct
     6541 catcggatca tgtacgcggc agagtatgat tggataacag gatggcacca ttcatcgtgg
     6601 cgcatgctga ttggtgcgac taaggagtta tgtaacccac gaatgtactt aagcttgtag
     6661 ttgctaacaa taaagggcca ttctacctct caccacattg gtgtgcacct gggttgatgg
     6721 ccggaccgtc gattccctga cgactacgag cacctgaatg aagcagaagg cttcatttgg
     6781 tgaccccgac gtgatcgtta gggaatagtg gtcggccaca ggcggcgtgg cgatcctgtc
     6841 tccatccgtc tcgtcgaccg ggaggcgagt tcgatgaccc tgatagaggg ggctgcggct
     6901 tagggaggca gaagctgagc accgtcggta ggagctccag ggcccggagc gactgacccc
     6961 tgccgagaac tcagagggtc gtcggaagac ggagagtgag cccgacgacc accccaggca
     7021 cgtctttggt cggcctgcgg atcaagctag caagccgtca ttaaggtgat ttcgtccgcg
     7081 tgtaaaacct attgcgggaa aatctctcct tctaagaagg aaataggggc catgttgtcc
     7141 ctgttacaaa aggaagggtt gctttagtct ccctcagatt tatattctcc ggggtcctgg
     7201 gatcccatca ctgcggcgct ctcccagcgg gcaatggtac ttggaaaatc gggagagtta
     7261 aaaacctggg gattggtttt gggggcattg aaggcggctc gagagtaaca ggactaactt
     7321 gaatcgatgc cacc
//
