# Supplementary material for: Heterologous avian system for quantitative analysis of Syncytin-1 interaction with ASCT2 receptor
Source: Retrovirology. 2021 Jun 22;18:15. doi: 10.1186/s12977-021-00558-0 (PMC8220723; doi:10.1186/s12977-021-00558-0)
Supplement: Supplementary file 22 — Additional file 22: Nucleotide sequence of pMCAS(Sync1-MS)dsRed in GenBank format. The sequence is compatible with common text editors or can be directly imported to appropriate software (Vector NTi, SnapGene, etc.). [file 12977_2021_558_MOESM22_ESM.gb]

LOCUS       Exported               11196 bp ds-DNA     circular SYN 17-MAY-2021
DEFINITION  Vector expressing Syncytin-1.
ACCESSION   .
VERSION     .
KEYWORDS    .
SOURCE      synthetic DNA construct
  ORGANISM  synthetic DNA construct
REFERENCE   1  (bases 1 to 11196)
  AUTHORS   Stafl K, Travnicek M, Kucerova D, Pecnova L, Krchlikova V, Galikova 
            E, Stepanets V, Hejnar J, Trejbalova K
  TITLE     Direct Submission
  JOURNAL   Exported Monday, May 17, 2021 from SnapGene 5.2.5.1
            https://www.snapgene.com
FEATURES             Location/Qualifiers
     source          1..11196
                     /organism="recombinant plasmid"
                     /lab_host="Gallus gallus"
                     /mol_type="other DNA"
     LTR             1..392
     misc_feature    393..410
                     /label=PBS
                     /note="the same as for RCAS"
     misc_feature    447..607
                     /label=packaging signal
                     /note="according to Banks JD and Linial ML, J. Virol.,2000"
     CDS             663..2774
                     /codon_start=1
                     /label=gag
                     /note="gag"
                     /translation="MEAVIKVISSACKTYCGKISPSKKEIGAMLSLLQKEGLLMSPSDL
                     YSPGSWDPITAALSQRAMVLGKSGELKTWGLVLGALKAAREEQVTSEQAKFWLGLGGGR
                     VSPPGPECIEKPATERRIDKGEEVGETTVQRDAKMAPEEAATPKTVGTSCYHCGTAVGC
                     NCATATASAPPPPYVGSGLYPSLAGVGEQQGQGDNTSRGAEQPREEPGHAGQAPGPALT
                     DWARVREELASTGPPVVAMPVVIKTEGPAWTPLEPKLITRLADTVRTKGLRSPITMAEV
                     EALMSSPLLPHDVTNLMRVILGPAPYALWMDAWGVQLQTVIAAATRDPRHPANGQGRGE
                     RTNLDRLKGLADGMVGNPQGQAALLRPGELVAITASALQAFREVARLAEPAGPWADITQ
                     GPSESFVDFANRLIKAVEGSDLPPSARAPVIIDCFRQKSQPDIQQLIRAAPSTLTTPGE
                     IIKYVLDRQKIAPLTDQGIAAAMSSAIQPLVMAVVNRERDGQTGSGGRARGLCYTCGSP
                     GHYQAQCPKKRKSGNSRERCQLCDGMGHNAKQCRKRDGNQGQRPGRGLSSGPWPGPEQP
                     AVSLAMTMEHKDRPLVRVILTNTGSHPVKQRSVYITALLDSGADITIISEEDWPTDWPV
                     VDTANPQIHGIGGGIPMRKSRDMIEVGVINRDGSLERPLLLFPAVAMVRGSILGRDCLQ
                     GLGLRLTNL"
     gene            663..1193
                     /label=p19
                     /note="p19"
     intron          681..682
                     /label=splice donor
                     /note="splice site (beginning of intron)"
     gene            1200..1385
                     /label=p10
                     /note="p10"
     gene            1386..2105
                     /label=p27
                     /note="p27"
     gene            2133..2399
                     /label=p12
                     /note="p12"
     gene            2400..2771
                     /product="protease"
                     /label=p15-protease
                     /note="p15"
     CDS             2771..5479
                     /codon_start=1
                     /label=pol
                     /note="pol"
                     /translation="IGRATVLTVALHLAIPLKWKSDRTPVWIDQWPLPEGKLVALTQLV
                     EKELQLGHIEPSLSCWNTPVFVIRKASGSYRLLHDLRAVNAKLVPFGAVQQGAPVLSAL
                     PRGWPLMVLDLKDCFFSIPLAEQDREAFAFTLPSVNNQAPARRFQWKVLPQGMTCSPTI
                     CQLVVGQVLEPLRLKHPALRMLHYMDDLLLAASSHDGLEAAGKEVIGTLERAGFTISPD
                     KIQREPGVQYLGYKLGSTYVAPVGLVAEPRIATLWDVQKLVGSLQWLRPALGIPPRLMG
                     PFYEQLRGSDPNEAREWNLDMKMAWREIVQLSTTAALERWDPAQPLEGAVARCEQGAIG
                     VLGQGLSTHPRPCLWLFSTQPTKAFTAWLEVLTLLITKLRASAVRTFGKEVDILLLPAC
                     FREDLPLPEGILLALRGFAGKIRSSDTPSIFDIARPLHVSLKVRVTDHPVPGPTVFTDA
                     SSSTHKGVVVWREGPRWEIKEIVDLGASVQQLEARAVAMALLLWPTTPTNVVTDSAFVA
                     KMLLKMGQEGVPSTAAAFILEDALSQRSAMAAVLHVRSHSEVPGFFTEGNDVADSQATF
                     QAYPLREAKDLHTALHIGPRALSKACNISMQQAREVVQTCPHCNSAPALEAGVNPRGLG
                     PLQIWQTDFTLEPRMAPRSWLAVTVDTASSAIVVTQHGRVTSVAAQHHWATAIAVLGRP
                     KAIKTDNGSCFTSRSTREWLARWGIAHTTGIPGNSQGQAMVERANRLLKDKIRVLAEGD
                     GFMKRIPASKQGELLAKAMYALNHFERGENTKTPVQKHWRPTVLTEGPPVKIRIETGEW
                     EKGWNVLVWGRGYAAVKNRDTDKVIWVPSRKVKPDVTQKDEVTKKDEASPLFAGISDWI
                     PWEDEQEGLQGETASNKQERPGEDTLAANES"
     CDS             2915..3481
                     /label=reverse transcriptase
     CDS             4112..4507
                     /label=RNase H
     CDS             4664..5155
                     /label=Integrase
     intron          5365..5366
                     /label=splice acceptor
                     /label=splice site
                     /note="splice site (end of intron)"
     CDS             5367..5534
                     /codon_start=1
                     /label=env-sigPE(A)
                     /note="env-sigPE(A)"
                     /translation="AFLTGYPGKTSKKDSKEKPLATSKKDPEKTPLLPTRVNYILIIGV
                     LVLCEVTGVRA"
     CDS             5535..7085
                     /codon_start=1
                     /label=sync1 env
                     /note="sync1 env"
                     /translation="PPCRCMTSSSPYQEFLWRMQRPGNIDAPSYRSLSKGTPTFTAHTH
                     MPRNCYHSATLCMHANTHYWTGKMINPSCPGGLGVTVCWTYFTQTGMSDGGGVQDQARE
                     KHVKEVISQLTRVHGTSSPYKGLDLSKLHETLRTHTRLVSLFNTTLTGLHEVSAQNPTN
                     CWICLPLNFRPYVSIPVPEQWNNFSTEINTTSVLVGPLVSNLEITHTSNLTCVKFSNTT
                     YTTNSQCIRWVTPPTQIVCLPSGIFFVCGTSAYRCLNGSSESMCFLSFLVPPMTIYTEQ
                     DLYSYVISKPRNKRVPILPFVIGAGVLGALGTGIGGITTSTQFYYKLSQELNGDMERVA
                     DSLVTLQDQLNSLAAVVLQNRRALDLLTAERGGTCLFLGEECCYYVNQSGIVTEKVKEI
                     RDRIQRRAEELRNTGPWGLLSQWMPWILPFLGPLAAIILLLLFGPCIFNLLVNFVSSRI
                     EAVKLQMEPKMQSKTKIYRRPLDRPASPRSDVNDIKGTPPEEISAAQPLLRPNSAGSS"
     CDS             5535..6419
                     /label=sync1 SU
     CDS             6420..7085
                     /label=sync1 TM
                     /note="sync1 TM"
     misc_structure  6876..7082
                     /label=cytoplasmic domain
                     /note="cytoplasmic domain"
     intron          6903..6904
                     /label=new splice acceptor
                     /note="new splice acceptor in syncytin-1, 
                     originallyAmutated to c = splice acceptor AG mutated to cG"
     intron          7186..7187
                     /label=splice acceptor
     CDS             7247..7924
                     /codon_start=1
                     /product="monomeric derivative of DsRed fluorescent protein
                     (Strongin et al., 2007)"
                     /label=DsRed-Monomer
                     /note="mammalian codon-optimized"
                     /translation="MDNTEDVIKEFMQFKVRMEGSVNGHYFEIEGEGEGKPYEGTQTAK
                     LQVTKGGPLPFAWDILSPQFQYGSKAYVKHPADIPDYMKLSFPEGFTWERSMNFEDGGV
                     VEVQQDSSLQDGTFIYKVKFKGVNFPADGPVMQKKTAGWEPSTEKLYPQDGVLKGEISH
                     ALKLKDGGHYTCDFKTVYKAKKPVQLPGNHYVDSKLDITNHNEDYTVVEQYEHAEARHS
                     GSQ"
     LTR             8067..8452
                     /label=dLTR
     V_segment       complement(8453..11196)
                     /label=pLitmus 28i
     promoter        complement(8508..8526)
                     /label=T7 promoter
                     /note="promoter for bacteriophage T7 RNA polymerase"
     primer_bind     complement(8547..8563)
                     /label=M13 rev
                     /note="common sequencing primer, one of multiple similar 
                     variants"
     protein_bind    8571..8587
                     /label=lac operator
                     /bound_moiety="lac repressor encoded by lacI"
                     /note="The lac repressor binds to the lac operatortoinhibit
                     transcription in E. coli. This inhibition can be relieved 
                     by adding lactose or isopropyl-beta-D-thiogalactopyranoside
                     (IPTG)."
     promoter        complement(8595..8625)
                     /label=lac promoter
                     /note="promoter for the E. coli lac operon"
     protein_bind    8640..8661
                     /label=CAP binding site
                     /bound_moiety="E. coli catabolite activator protein"
                     /note="CAP binding activates transcription in thepresenceof
                     cAMP."
     rep_origin      complement(8722..9310)
                     /direction=LEFT
                     /label=ori
                     /note="high-copy-number ColE1/pMB1/pBR322/pUC origin of 
                     replication"
     rep_origin      9421..9930
                     /direction=RIGHT
                     /label=M13 ori
                     /note="M13 bacteriophage origin of 
                     replication;arrowindicates direction of (+) strand 
                     synthesis"
     CDS             complement(9972..10832)
                     /codon_start=1
                     /gene="bla"
                     /product="beta-lactamase"
                     /label=AmpR
                     /note="confers resistance to ampicillin, carbenicillin, and
                     related antibiotics"
                     /translation="MSIQHFRVALIPFFAAFCLPVFAHPETLVKVKDAEDQLGARVGYI
                     ELDLNSGKILESFRPEERSPMMSTFKVLLCGAVLSRVDAGQEQLGRRIHYSQNDLVEYS
                     PVTEKHLTDGMTVRELCSAAITMSDNTAANLLLTTIGGPKELTAFLHNMGDHVTRLDRW
                     EPELNEAIPNDERDTTMPVAMATTLRKLLTGELLTLASRQQLIDWMEADKVAGPLLRSA
                     LPAGWFIADKSGAGERGSRGIIAALGPDGKPSRIVVIYTTGSQATMDERNRQIAEIGAS
                     LIKHW"
     promoter        complement(10833..10937)
                     /gene="bla"
                     /label=AmpR promoter
     primer_bind     11158..11174
                     /label=M13 fwd
                     /note="common sequencing primer, one of multiple similar 
                     variants"
     promoter        11178..11196
                     /label=T7 promoter
                     /note="promoter for bacteriophage T7 RNA polymerase"
ORIGIN
        1 tgtagtctta atcataggtt aacatgtata ttaccaaata agggaatcgc ctgatgcacc
       61 aaataaggta ttatatgatc ccattggtgg cgagggagcg acctgagggc atatgggcgt
      121 taacagaact gtctgtcctt gcgtcattcc ttcctcatcg gatcatgtac gcggcagagt
      181 atgattggat aacaggatgg caccattcat cgtggcgcat gctgattggt gcgactaagg
      241 agttatgtaa cccacgaatg tacttaagct tgtagttgct aacaataaag ggccattcta
      301 cctctcacca cattggtgtg cacctgggtt gatggccgga ccgtcgattc cctgacgact
      361 acgagcacct gaatgaagca gaaggcttca tttggtgacc ccgacgtgat cgttagggaa
      421 tagtggtcgg ccacaggcgg cgtggcgatc ctgtctccat ccgtctcgtc gaccgggagg
      481 cgagttcgat gaccctgata gagggggctg cggcttaggg aggcagaagc tgagcaccgt
      541 cggtaggagc tccagggccc ggagcgactg acccctgccg agaactcaga gggtcgtcgg
      601 aagacggaga gtgagcccga cgaccacccc aggcacgtct ttggtcggcc tgcggatcaa
      661 gcatggaagc cgtcattaag gtgatttcgt ccgcgtgtaa aacctattgc gggaaaatct
      721 ctccttctaa gaaggaaata ggggccatgt tgtccctgtt acaaaaggaa gggttgctta
      781 tgtctccctc agatttatat tctccggggt cctgggatcc catcactgcg gcgctctccc
      841 agcgggcaat ggtacttgga aaatcgggag agttaaaaac ctggggattg gttttggggg
      901 cattgaaggc ggctcgagag gaacaggtta catctgagca agcaaagttt tggttgggat
      961 tagggggagg gagggtctct cccccaggtc cggagtgcat cgagaaacca gctacggagc
     1021 ggcgaatcga caaaggggag gaggtgggag aaacaactgt gcagcgagat gcgaagatgg
     1081 cgccagagga agcggccaca cctaaaaccg ttggcacatc ctgctatcat tgcggaacag
     1141 ctgttggctg caattgcgcc accgccacag cctcggcccc tcctccccct tatgtgggga
     1201 gtggtttgta tccttccctg gcgggggtgg gagagcagca gggccaggga gataacacgt
     1261 ctcggggggc ggagcagcca agggaggagc cagggcacgc gggtcaggcc cctgggccgg
     1321 ccctgactga ctgggcaagg gtaagggagg agcttgcgag tactggtccg cccgtggtgg
     1381 ccatgcctgt agtgattaag acagagggac ccgcctggac ccctctggag ccaaaattga
     1441 tcacaagact ggctgatacg gtcaggacca agggcttacg atccccgatc actatggcag
     1501 aagtggaagc gctcatgtcc tccccgttgc tgccgcatga cgtcacgaat ctaatgagag
     1561 tgattttagg acctgcccca tatgccttat ggatggacgc ttggggagtc caactccaga
     1621 cggttatagc ggcagccact cgcgaccccc gacacccagc gaacggtcaa gggcgggggg
     1681 aacggactaa cttggatcga ttaaagggct tagctgatgg gatggtgggc aacccacagg
     1741 gtcaggccgc attattaaga ccgggggaat tggttgctat tacggcgtcg gctctccagg
     1801 cgtttagaga agttgcccgg ctggcggaac ctgcaggtcc atgggcggac atcacgcagg
     1861 gaccatctga gtcctttgtt gattttgcca atcggcttat aaaggcggtt gaggggtcag
     1921 atctcccgcc ttccgcgcgg gctccggtga tcattgactg ctttaggcag aagtcacagc
     1981 cagatattca gcagcttata cgggcagcac cctccacgct gaccacccca ggagagataa
     2041 tcaaatatgt gctagacagg cagaagattg cccctcttac ggatcaaggc atagccgcgg
     2101 ccatgtcgtc tgctatccag cccttagtta tggcagtagt caatagagag agggatggac
     2161 aaactgggtc gggtggtcgt gcccgagggc tctgctacac ttgtggatcc ccgggacatt
     2221 atcaggcaca gtgcccgaaa aaacgaaagt caggaaacag ccgtgagcga tgtcagctgt
     2281 gtgacgggat gggacacaac gctaaacagt gtaggaagcg ggatggcaac cagggccaac
     2341 gcccaggaag aggtctctct tcggggccgt ggcccggccc tgagcagcct gccgtctcgt
     2401 tagcgatgac aatggaacat aaagatcgcc ccttggttag ggtcattctg actaacactg
     2461 ggagtcatcc agtcaaacaa cgttcggtgt atatcaccgc gctgttggac tccggagcgg
     2521 acatcactat tatttcggag gaggattggc ctactgattg gccggtggtg gacaccgcga
     2581 acccacagat ccatggcata ggagggggaa ttcccatgcg aaaatcccgg gatatgatag
     2641 aggtgggggt tattaaccga gacgggtcgt tggagcgacc cctgctcctc ttccccgcag
     2701 tcgctatggt tagagggagt atcctaggaa gagattgtct gcagggccta gggctccgct
     2761 tgacaaattt atagggaggg ccactgttct tactgttgcg ctacatctgg ctattccgct
     2821 caaatggaag tcagaccgca cgcctgtgtg gattgaccag tggccccttc ctgaaggtaa
     2881 acttgtagcg ctaacgcaat tagtggaaaa agaattacag ttaggacata tagagccctc
     2941 acttagttgt tggaacacac ctgtttttgt gatccggaag gcttccgggt cttatcgctt
     3001 attgcatgat ttgcgcgctg ttaacgccaa gcttgtccct tttggggccg tccaacaggg
     3061 ggcgccagtt ctctccgcgc tcccgcgtgg ctggcccctg atggtcctag acctcaagga
     3121 ttgcttcttt tctatccctc ttgcggaaca agatcgcgaa gcttttgcat ttacgctccc
     3181 ctctgtgaat aaccaggccc ccgctcgaag attccaatgg aaggtcttgc cccaagggat
     3241 gacctgttct cccactatct gtcagttggt agtgggtcag gtgctcgagc ccttgcgact
     3301 caagcaccca gctctgcgca tgttgcatta tatggacgat cttttgctag ccgcctcaag
     3361 tcatgatggg ttggaagcgg cagggaagga ggttatcggt acattggaaa gagccgggtt
     3421 cactatttcg ccggataaga tccagaggga gcccggagta caatatcttg ggtacaagtt
     3481 aggcagtacg tatgtagcac ccgtaggctt ggtagcagaa cccaggatag ccaccttgtg
     3541 ggatgttcaa aagctggtgg ggtcacttca gtggcttcgc ccagcgttag ggatcccgcc
     3601 acgactgatg ggtccctttt atgagcagtt acgagggtca gatcctaacg aggcgaggga
     3661 atggaatcta gacatgaaaa tggcctggag agagatcgta cagcttagca ctactgctgc
     3721 cttggaacga tgggaccctg cccagcctct ggaaggagcg gtcgctagat gtgaacaggg
     3781 ggcaataggg gtcctgggac agggactgtc cacacaccca aggccatgtt tgtggttatt
     3841 ctccacccaa cccaccaagg cgtttactgc ttggttagaa gtgctcaccc ttttgattac
     3901 taagctacgc gcttcggcag tgcgaacctt tggcaaggag gttgatatcc tcctgttgcc
     3961 tgcatgcttc cgggaggacc ttccgctccc ggaggggatc ctgttagcac ttagggggtt
     4021 tgcaggaaaa atcaggagta gtgacacgcc atctattttt gacattgcgc gtccactgca
     4081 tgtttctctg aaagtgaggg ttaccgacca ccctgtgccg ggacccactg tctttaccga
     4141 cgcctcctca agcacccata aaggggtggt agtctggagg gagggcccaa ggtgggagat
     4201 aaaagaaata gttgatttgg gggcaagtgt acaacaactg gaggcacgcg ctgtggccat
     4261 ggcacttctg ctgtggccga caacgcccac taatgtagtg actgactctg cgtttgttgc
     4321 gaaaatgtta ctcaagatgg gacaggaggg agtcccgtct acagcggcag cttttatttt
     4381 agaggatgcg ttaagccaaa ggtcagccat ggccgccgtt ctccacgtgc ggagtcattc
     4441 tgaagtgcca gggtttttca cagaaggaaa tgacgtggca gatagccaag ccacctttca
     4501 agcgtatccc ttgagagagg ctaaagatct tcataccgct ctccatattg gaccccgcgc
     4561 gctatccaaa gcgtgtaata tatctatgca gcaggctagg gaggttgttc agacctgccc
     4621 gcattgtaat tcagcccctg cgttggaggc cggggtaaac cctaggggtt tgggacccct
     4681 acagatatgg cagacagact ttacgcttga gcctagaatg gctccccgtt cctggctcgc
     4741 tgttactgtg gacaccgcct catcagcgat agtcgtaact cagcatggcc gtgttacatc
     4801 ggttgctgca caacatcatt gggccacggc tatcgccgtt ttgggaagac caaaggccat
     4861 aaaaacagat aacgggtcct gcttcacgtc tagatccacg cgggagtggc tcgcgagatg
     4921 ggggatagca cacaccaccg ggattccggg aaattcccag ggtcaagcta tggtagagcg
     4981 ggccaaccgg ctcctgaaag ataagatccg tgtgcttgcg gagggggacg gctttatgaa
     5041 aagaatcccc gccagcaaac agggggaact actagccaag gcaatgtatg ccctcaatca
     5101 ctttgagcgt ggtgaaaaca caaaaacacc ggtacaaaaa cactggagac ctaccgttct
     5161 tacagaagga cccccggtta aaatacgaat agagacaggg gagtgggaaa aaggatggaa
     5221 cgtgctggtc tggggacgag gttatgccgc tgtgaaaaac agggacactg ataaggttat
     5281 ttgggtaccc tctcggaaag ttaaaccgga tgtcacccaa aaggatgagg tgactaagaa
     5341 agatgaggcg agccctcttt ttgcaggcat ttctgactgg ataccctggg aagacgagca
     5401 agaaggactc caaggagaaa ccgctagcaa caagcaagaa agacccggag aagacaccct
     5461 tgctgccaac gagagttaat tatattctca ttattggtgt cctggtcttg tgtgaggtta
     5521 cgggggtaag agctcctcca tgccgctgta tgaccagtag ctccccttac caagagtttc
     5581 tatggagaat gcagcgtccc ggaaatattg atgccccatc gtataggagt ctttctaagg
     5641 gaacccccac cttcactgcc cacacccata tgccccgcaa ctgctatcac tctgccactc
     5701 tttgcatgca tgcaaatact cattattgga caggaaaaat gattaatcct agttgtcctg
     5761 gaggacttgg agtcactgtc tgttggactt acttcaccca aactggtatg tctgatgggg
     5821 gtggagttca agatcaggca agagaaaaac atgtaaaaga agtaatctcc caactcaccc
     5881 gggtacatgg cacctctagc ccctacaaag gactagatct ctcaaaacta catgaaaccc
     5941 tccgtaccca tactcgcctg gtaagcctat ttaataccac cctcactggg ctccatgagg
     6001 tctcggccca aaaccctact aactgttgga tatgcctccc cctgaacttc aggccatatg
     6061 tttcaatccc tgtacctgaa caatggaaca acttcagcac agaaataaac accacttccg
     6121 ttttagtagg acctcttgtt tccaatctgg aaataaccca tacctcaaac ctcacctgtg
     6181 taaaatttag caatactaca tacacaacca actcccaatg catcaggtgg gtaactcctc
     6241 ccacacaaat agtctgccta ccctcaggaa tattttttgt ctgtggaacc tcagcctatc
     6301 gttgtttgaa tggctcttca gaatctatgt gcttcctctc attcttagtg ccccctatga
     6361 ccatctacac tgaacaagat ttatacagtt atgtcatatc taagccccgc aacaaaaggg
     6421 tacccattct tccttttgtt ataggagcag gagtgctagg tgcactaggt actggcattg
     6481 gcggtatcac aacctctact cagttctact acaaactatc tcaagaacta aatggggaca
     6541 tggaacgggt cgccgactcc ctggtcacct tgcaagatca acttaactcc ctagcagcag
     6601 tagtccttca aaatcgaaga gctttagact tgctaaccgc tgaaagaggg ggaacctgtt
     6661 tatttttagg ggaagaatgc tgttattatg ttaatcaatc cggaatcgtc actgagaaag
     6721 ttaaagaaat tcgagatcga atacaacgta gagcagagga gcttcgaaac actggaccct
     6781 ggggcctcct cagccaatgg atgccctgga ttctcccctt cttaggacct ctagcagcta
     6841 taatattgct actcctcttt ggaccctgta tctttaacct ccttgttaac tttgtctctt
     6901 cccgaatcga agctgtaaaa ctacaaatgg agcccaagat gcagtccaag actaagatct
     6961 accgcagacc cctggaccgg cctgctagcc cacgatctga tgttaatgac atcaaaggca
     7021 cccctcctga ggaaatctca gctgcacaac ctctactacg ccccaattca gcaggaagca
     7081 gttagggcag tacatgggtg gtggtatagc gcttgcgagt ccatcgagca aggcaggaaa
     7141 gacagctatt ggtaattgtg aaatacgctt ttgtctgtgt gctgcaggag ctgagctgac
     7201 tctgctggtg gcctcgcgta ccactgtggc atcgatggtc gccaccatgg acaacaccga
     7261 ggacgtcatc aaggagttca tgcagttcaa ggtgcgcatg gagggctccg tgaacggcca
     7321 ctacttcgag atcgagggcg agggcgaggg caagccctac gagggcaccc agaccgccaa
     7381 gctgcaggtg accaagggcg gccccctgcc cttcgcctgg gacatcctgt ccccccagtt
     7441 ccagtacggc tccaaggcct acgtgaagca ccccgccgac atccccgact acatgaagct
     7501 gtccttcccc gagggcttca cctgggagcg ctccatgaac ttcgaggacg gcggcgtggt
     7561 ggaggtgcag caggactcct ccctgcagga cggcaccttc atctacaagg tgaagttcaa
     7621 gggcgtgaac ttccccgccg acggccccgt aatgcagaag aagactgccg gctgggagcc
     7681 ctccaccgag aagctgtacc cccaggacgg cgtgctgaag ggcgagatct cccacgccct
     7741 gaagctgaag gacggcggcc actacacctg cgacttcaag accgtgtaca aggccaagaa
     7801 gcccgtgcag ctgcccggca accactacgt ggactccaag ctggacatca ccaaccacaa
     7861 cgaggactac accgtggtgg agcagtacga gcacgccgag gcccgccact ccggctccca
     7921 gtagagatcg atgcgatgta cgggccagat atacgcgtat ctgaggggac tagggtgtgt
     7981 ttaggcgaaa agcggggctt cggttgtacg cggttaggag tcccctcgag gtatggcaga
     8041 tatgcttttg catagggagg gggaaatgta gtcttaatca taggttaaca tgtatattac
     8101 caaataaggg aatcgcctga tgcaccaaat aaggtattat atgatcccat tggtggcgag
     8161 ggagcgacct gagggcatat gggcgttaac agaactgtct gtccttgcgt cattccttcc
     8221 tcatcggatc atgtacgcgg cagagtatga ttggataaca ggatggcacc attcatcgtg
     8281 gcgcatgctg attggtgcga ctaaggagtt atgtaaccca cgaatgtact taagcttgta
     8341 gttgctaaca ataaagggcc attctacctc tcaccacatt ggtgtgcacc tgggttgatg
     8401 gccggaccgt cgattccctg acgactacga gcacctgaat gaagcagaag gcatcctgca
     8461 ggaattcctc gagacgtacg gtgcgcgcga tgcattcgaa gatctgccct atagtgagtc
     8521 gtattacgta gcttggcgta atcatggtca tagctgtttc ctgtgtgaaa ttgttatccg
     8581 ctcacaattc cacacaacat acgagccgga agcataaagt gtaaagcctg gggtgcctaa
     8641 tgagtgagct aactcacatt acatgtgagc aaaaggccag caaaaggcca ggaaccgtaa
     8701 aaaggccgcg ttgctggcgt ttttccatag gctccgcccc cctgacgagc atcacaaaaa
     8761 tcgacgctca agtcagaggt ggcgaaaccc gacaggacta taaagatacc aggcgtttcc
     8821 ccctggaagc tccctcgtgc gctctcctgt tccgaccctg ccgcttaccg gatacctgtc
     8881 cgcctttctc ccttcgggaa gcgtggcgct ttctcatagc tcacgctgta ggtatctcag
     8941 ttcggtgtag gtcgttcgct ccaagctggg ctgtgtgcac gaaccccccg ttcagcccga
     9001 ccgctgcgcc ttatccggta actatcgtct tgagtccaac ccggtaagac acgacttatc
     9061 gccactggca gcagccactg gtaacaggat tagcagagcg aggtatgtag gcggtgctac
     9121 agagttcttg aagtggtggc ctaactacgg ctacactaga agaacagtat ttggtatctg
     9181 cgctctgctg aagccagtta ccttcggaaa aagagttggt agctcttgat ccggcaaaca
     9241 aaccaccgct ggtagcggtg gtttttttgt ttgcaagcag cagattacgc gcagaaaaaa
     9301 aggatctcaa gaagatcctt tgatcttttc tacggggtct gacgctcagt ggaacgaaaa
     9361 ctcacgttaa gggattttgg tcatgagatt atcaaaaagg atcttcacct agatcctttt
     9421 acgcgccctg tagcggcgca ttaagcgcgg cgggtgtggt ggttacgcgc agcgtgaccg
     9481 ctacacttgc cagcgcccta gcgcccgctc ctttcgcttt cttcccttcc tttctcgcca
     9541 cgttcgcttt ccccgtcaag ctctaaatcg ggggctccct ttagggttcc gatttagtgc
     9601 tttacggcac ctcgacccca aaaaacttga tttgggtgat ggttcacgta gtgggccatc
     9661 gccctgatag acggtttttc gccctttgac gttggagtcc acgttcttta atagtggact
     9721 cttgttccaa actggaacaa cactcaaccc tatctcgggc tattcttttg atttataagg
     9781 gattttgccg atttcggcct attggttaaa aaatgagctg atttaacaaa aatttaacgc
     9841 gaattttaac aaaatattaa cgtttacaat ttaaatattt gcttatacaa tcttcctgtt
     9901 tttggggctt ttctgattat caaccggggt aaatcaatct aaagtatata tgagtaaact
     9961 tggtctgaca gttaccaatg cttaatcagt gaggcaccta tctcagcgat ctgtctattt
    10021 cgttcatcca tagttgcctg actccccgtc gtgtagataa ctacgatacg ggagggctta
    10081 ccatctggcc ccagtgctgc aatgataccg cgagacccac gctcaccggc tccagattta
    10141 tcagcaataa accagccagc cggaagggcc gagcgcagaa gtggtcctgc aactttatcc
    10201 gcctccatcc agtctattaa ttgttgccgg gaagctagag taagtagttc gccagttaat
    10261 agtttgcgca acgttgttgc cattgctaca ggcatcgtgg tgtcacgctc gtcgtttggt
    10321 atggcttcat tcagctccgg ttcccaacga tcaaggcgag ttacatgatc ccccatgttg
    10381 tgcaaaaaag cggttagctc cttcggtcct ccgatcgttg tcagaagtaa gttggccgca
    10441 gtgttatcac tcatggttat ggcagcactg cataattctc ttactgtcat gccatccgta
    10501 agatgctttt ctgtgactgg tgagtactca accaagtcat tctgagaata gtgtatgcgg
    10561 cgaccgagtt gctcttgccc ggcgtcaaca cgggataata ccgcgccaca tagcagaact
    10621 ttaaaagtgc tcatcattgg agaacgttct tcggggcgaa aactctcaag gatcttaccg
    10681 ctgttgagat ccagttcgat gtaacccact cgtgcaccca actgatcttc agcatctttt
    10741 actttcacca gcgtttctgg gtgagcaaaa acaggaaggc aaaatgccgc aaaaaaggga
    10801 ataagggcga cacggaaatg ttgaatactc atactcttcc tttttcaata ttattgaagc
    10861 atttatcagg gttattgtct catgagcgga tacatatttg aatgtattta gaaaaataaa
    10921 caaatagggg ttccgcgcac atttccccga aaagtgccac ctgacgtagt taacaaaaaa
    10981 aagcccgccg aagcgggctt tattaccaag cgaagcgcca ttcgccattc aggctgcgca
    11041 actgttggga agggcgatcg gtgcgggcct cttcgctatt acgccagctg gcgaaagggg
    11101 gatgtgctgc aaggcgatta agttgggtaa cgccagggtt ttcccagtca cgacgttgta
    11161 aaacgacggc cagtccgtaa tacgactcac tatagg
//
