# Supplementary material for: Heterologous avian system for quantitative analysis of Syncytin-1 interaction with ASCT2 receptor
Source: Retrovirology. 2021 Jun 22;18:15. doi: 10.1186/s12977-021-00558-0 (PMC8220723; doi:10.1186/s12977-021-00558-0)
Supplement: Supplementary file 23 — Additional file 23: Nucleotide sequence of pMCAS(3Flag-Sync1-MS)dsRed in GenBank format. The sequence is compatible with common text editors or can be directly imported to appropriate software (Vector NTi, SnapGene, etc.). [file 12977_2021_558_MOESM23_ESM.gb]

LOCUS       Exported               11262 bp ds-DNA     circular SYN 17-MAY-2021
DEFINITION  Vector expressing Syncytin-1 used for luminescence assay.
ACCESSION   .
VERSION     .
KEYWORDS    .
SOURCE      synthetic DNA construct
  ORGANISM  synthetic DNA construct
REFERENCE   1  (bases 1 to 11262)
  AUTHORS   Stafl K, Travnicek M, Kucerova D, Pecnova L, Krchlikova V, Galikova 
            E, Stepanets V, Hejnar J, Trejbalova K
  TITLE     Direct Submission
  JOURNAL   Exported Monday, May 17, 2021 from SnapGene 5.2.5.1
            https://www.snapgene.com
FEATURES             Location/Qualifiers
     source          1..11262
                     /organism="recombinant plasmid"
                     /lab_host="Gallus gallus"
                     /mol_type="other DNA"
     LTR             1..392
     misc_feature    393..410
                     /label=PBS
                     /note="the same as for RCAS"
     misc_feature    447..607
                     /label=packaging signal
                     /note="according to Banks JD and Linial ML, J. Virol.,2000"
     CDS             663..2774
                     /codon_start=1
                     /label=gag
                     /note="gag"
                     /translation="MEAVIKVISSACKTYCGKISPSKKEIGAMLSLLQKEGLLMSPSDL
                     YSPGSWDPITAALSQRAMVLGKSGELKTWGLVLGALKAAREEQVTSEQAKFWLGLGGGR
                     VSPPGPECIEKPATERRIDKGEEVGETTVQRDAKMAPEEAATPKTVGTSCYHCGTAVGC
                     NCATATASAPPPPYVGSGLYPSLAGVGEQQGQGDNTSRGAEQPREEPGHAGQAPGPALT
                     DWARVREELASTGPPVVAMPVVIKTEGPAWTPLEPKLITRLADTVRTKGLRSPITMAEV
                     EALMSSPLLPHDVTNLMRVILGPAPYALWMDAWGVQLQTVIAAATRDPRHPANGQGRGE
                     RTNLDRLKGLADGMVGNPQGQAALLRPGELVAITASALQAFREVARLAEPAGPWADITQ
                     GPSESFVDFANRLIKAVEGSDLPPSARAPVIIDCFRQKSQPDIQQLIRAAPSTLTTPGE
                     IIKYVLDRQKIAPLTDQGIAAAMSSAIQPLVMAVVNRERDGQTGSGGRARGLCYTCGSP
                     GHYQAQCPKKRKSGNSRERCQLCDGMGHNAKQCRKRDGNQGQRPGRGLSSGPWPGPEQP
                     AVSLAMTMEHKDRPLVRVILTNTGSHPVKQRSVYITALLDSGADITIISEEDWPTDWPV
                     VDTANPQIHGIGGGIPMRKSRDMIEVGVINRDGSLERPLLLFPAVAMVRGSILGRDCLQ
                     GLGLRLTNL"
     gene            663..1193
                     /label=p19
                     /note="p19"
     intron          681..682
                     /label=splice donor
                     /note="splice site (beginning of intron)"
     gene            1200..1385
                     /label=p10
                     /note="p10"
     gene            1386..2105
                     /label=p27
                     /note="p27"
     gene            2133..2399
                     /label=p12
                     /note="p12"
     gene            2400..2771
                     /product="protease"
                     /label=p15-protease
                     /note="p15"
     CDS             2771..5479
                     /codon_start=1
                     /label=pol
                     /note="pol"
                     /translation="IGRATVLTVALHLAIPLKWKSDRTPVWIDQWPLPEGKLVALTQLV
                     EKELQLGHIEPSLSCWNTPVFVIRKASGSYRLLHDLRAVNAKLVPFGAVQQGAPVLSAL
                     PRGWPLMVLDLKDCFFSIPLAEQDREAFAFTLPSVNNQAPARRFQWKVLPQGMTCSPTI
                     CQLVVGQVLEPLRLKHPALRMLHYMDDLLLAASSHDGLEAAGKEVIGTLERAGFTISPD
                     KIQREPGVQYLGYKLGSTYVAPVGLVAEPRIATLWDVQKLVGSLQWLRPALGIPPRLMG
                     PFYEQLRGSDPNEAREWNLDMKMAWREIVQLSTTAALERWDPAQPLEGAVARCEQGAIG
                     VLGQGLSTHPRPCLWLFSTQPTKAFTAWLEVLTLLITKLRASAVRTFGKEVDILLLPAC
                     FREDLPLPEGILLALRGFAGKIRSSDTPSIFDIARPLHVSLKVRVTDHPVPGPTVFTDA
                     SSSTHKGVVVWREGPRWEIKEIVDLGASVQQLEARAVAMALLLWPTTPTNVVTDSAFVA
                     KMLLKMGQEGVPSTAAAFILEDALSQRSAMAAVLHVRSHSEVPGFFTEGNDVADSQATF
                     QAYPLREAKDLHTALHIGPRALSKACNISMQQAREVVQTCPHCNSAPALEAGVNPRGLG
                     PLQIWQTDFTLEPRMAPRSWLAVTVDTASSAIVVTQHGRVTSVAAQHHWATAIAVLGRP
                     KAIKTDNGSCFTSRSTREWLARWGIAHTTGIPGNSQGQAMVERANRLLKDKIRVLAEGD
                     GFMKRIPASKQGELLAKAMYALNHFERGENTKTPVQKHWRPTVLTEGPPVKIRIETGEW
                     EKGWNVLVWGRGYAAVKNRDTDKVIWVPSRKVKPDVTQKDEVTKKDEASPLFAGISDWI
                     PWEDEQEGLQGETASNKQERPGEDTLAANES"
     CDS             2915..3481
                     /label=reverse transcriptase
     CDS             4112..4507
                     /label=RNase H
     CDS             4664..5155
                     /label=Integrase
     intron          5365..5366
                     /label=splice acceptor
                     /label=splice site
                     /note="splice site (end of intron)"
     CDS             5367..5534
                     /codon_start=1
                     /label=env-sigPE(A)
                     /note="env-sigPE(A)"
                     /translation="AFLTGYPGKTSKKDSKEKPLATSKKDPEKTPLLPTRVNYILIIGV
                     LVLCEVTGVRA"
     CDS             5535..5600
                     /codon_start=1
                     /product="three tandem FLAG(R) epitope tags, followed by an
                     enterokinase cleavage site"
                     /label=3xFLAG
                     /translation="DYKDHDGDYKDHDIDYKDDDDK"
     CDS             5601..7151
                     /codon_start=1
                     /label=sync1 env
                     /note="sync1 env"
                     /translation="PPCRCMTSSSPYQEFLWRMQRPGNIDAPSYRSLSKGTPTFTAHTH
                     MPRNCYHSATLCMHANTHYWTGKMINPSCPGGLGVTVCWTYFTQTGMSDGGGVQDQARE
                     KHVKEVISQLTRVHGTSSPYKGLDLSKLHETLRTHTRLVSLFNTTLTGLHEVSAQNPTN
                     CWICLPLNFRPYVSIPVPEQWNNFSTEINTTSVLVGPLVSNLEITHTSNLTCVKFSNTT
                     YTTNSQCIRWVTPPTQIVCLPSGIFFVCGTSAYRCLNGSSESMCFLSFLVPPMTIYTEQ
                     DLYSYVISKPRNKRVPILPFVIGAGVLGALGTGIGGITTSTQFYYKLSQELNGDMERVA
                     DSLVTLQDQLNSLAAVVLQNRRALDLLTAERGGTCLFLGEECCYYVNQSGIVTEKVKEI
                     RDRIQRRAEELRNTGPWGLLSQWMPWILPFLGPLAAIILLLLFGPCIFNLLVNFVSSRI
                     EAVKLQMEPKMQSKTKIYRRPLDRPASPRSDVNDIKGTPPEEISAAQPLLRPNSAGSS"
     CDS             5601..6485
                     /label=sync1 SU
     CDS             6486..7151
                     /label=sync1 TM
                     /note="sync1 TM"
     misc_structure  6942..7148
                     /label=cytoplasmic domain
                     /note="cytoplasmic domain"
     intron          6969..6970
                     /label=new splice acceptor
                     /note="new splice acceptor in syncytin-1, 
                     originallyAmutated to c = splice acceptor AG mutated to cG"
     intron          7252..7253
                     /label=splice acceptor
     CDS             7313..7990
                     /codon_start=1
                     /product="monomeric derivative of DsRed fluorescent protein
                     (Strongin et al., 2007)"
                     /label=DsRed-Monomer
                     /note="mammalian codon-optimized"
                     /translation="MDNTEDVIKEFMQFKVRMEGSVNGHYFEIEGEGEGKPYEGTQTAK
                     LQVTKGGPLPFAWDILSPQFQYGSKAYVKHPADIPDYMKLSFPEGFTWERSMNFEDGGV
                     VEVQQDSSLQDGTFIYKVKFKGVNFPADGPVMQKKTAGWEPSTEKLYPQDGVLKGEISH
                     ALKLKDGGHYTCDFKTVYKAKKPVQLPGNHYVDSKLDITNHNEDYTVVEQYEHAEARHS
                     GSQ"
     LTR             8133..8518
                     /label=dLTR
     V_segment       complement(8519..11262)
                     /label=pLitmus 28i
     promoter        complement(8574..8592)
                     /label=T7 promoter
                     /note="promoter for bacteriophage T7 RNA polymerase"
     primer_bind     complement(8613..8629)
                     /label=M13 rev
                     /note="common sequencing primer, one of multiple similar 
                     variants"
     protein_bind    8637..8653
                     /label=lac operator
                     /bound_moiety="lac repressor encoded by lacI"
                     /note="The lac repressor binds to the lac operatortoinhibit
                     transcription in E. coli. This inhibition can be relieved 
                     by adding lactose or isopropyl-beta-D-thiogalactopyranoside
                     (IPTG)."
     promoter        complement(8661..8691)
                     /label=lac promoter
                     /note="promoter for the E. coli lac operon"
     protein_bind    8706..8727
                     /label=CAP binding site
                     /bound_moiety="E. coli catabolite activator protein"
                     /note="CAP binding activates transcription in thepresenceof
                     cAMP."
     rep_origin      complement(8788..9376)
                     /direction=LEFT
                     /label=ori
                     /note="high-copy-number ColE1/pMB1/pBR322/pUC origin of 
                     replication"
     rep_origin      9487..9996
                     /direction=RIGHT
                     /label=M13 ori
                     /note="M13 bacteriophage origin of 
                     replication;arrowindicates direction of (+) strand 
                     synthesis"
     CDS             complement(10038..10898)
                     /codon_start=1
                     /gene="bla"
                     /product="beta-lactamase"
                     /label=AmpR
                     /note="confers resistance to ampicillin, carbenicillin, and
                     related antibiotics"
                     /translation="MSIQHFRVALIPFFAAFCLPVFAHPETLVKVKDAEDQLGARVGYI
                     ELDLNSGKILESFRPEERSPMMSTFKVLLCGAVLSRVDAGQEQLGRRIHYSQNDLVEYS
                     PVTEKHLTDGMTVRELCSAAITMSDNTAANLLLTTIGGPKELTAFLHNMGDHVTRLDRW
                     EPELNEAIPNDERDTTMPVAMATTLRKLLTGELLTLASRQQLIDWMEADKVAGPLLRSA
                     LPAGWFIADKSGAGERGSRGIIAALGPDGKPSRIVVIYTTGSQATMDERNRQIAEIGAS
                     LIKHW"
     promoter        complement(10899..11003)
                     /gene="bla"
                     /label=AmpR promoter
     primer_bind     11224..11240
                     /label=M13 fwd
                     /note="common sequencing primer, one of multiple similar 
                     variants"
     promoter        11244..11262
                     /label=T7 promoter
                     /note="promoter for bacteriophage T7 RNA polymerase"
ORIGIN
        1 tgtagtctta atcataggtt aacatgtata ttaccaaata agggaatcgc ctgatgcacc
       61 aaataaggta ttatatgatc ccattggtgg cgagggagcg acctgagggc atatgggcgt
      121 taacagaact gtctgtcctt gcgtcattcc ttcctcatcg gatcatgtac gcggcagagt
      181 atgattggat aacaggatgg caccattcat cgtggcgcat gctgattggt gcgactaagg
      241 agttatgtaa cccacgaatg tacttaagct tgtagttgct aacaataaag ggccattcta
      301 cctctcacca cattggtgtg cacctgggtt gatggccgga ccgtcgattc cctgacgact
      361 acgagcacct gaatgaagca gaaggcttca tttggtgacc ccgacgtgat cgttagggaa
      421 tagtggtcgg ccacaggcgg cgtggcgatc ctgtctccat ccgtctcgtc gaccgggagg
      481 cgagttcgat gaccctgata gagggggctg cggcttaggg aggcagaagc tgagcaccgt
      541 cggtaggagc tccagggccc ggagcgactg acccctgccg agaactcaga gggtcgtcgg
      601 aagacggaga gtgagcccga cgaccacccc aggcacgtct ttggtcggcc tgcggatcaa
      661 gcatggaagc cgtcattaag gtgatttcgt ccgcgtgtaa aacctattgc gggaaaatct
      721 ctccttctaa gaaggaaata ggggccatgt tgtccctgtt acaaaaggaa gggttgctta
      781 tgtctccctc agatttatat tctccggggt cctgggatcc catcactgcg gcgctctccc
      841 agcgggcaat ggtacttgga aaatcgggag agttaaaaac ctggggattg gttttggggg
      901 cattgaaggc ggctcgagag gaacaggtta catctgagca agcaaagttt tggttgggat
      961 tagggggagg gagggtctct cccccaggtc cggagtgcat cgagaaacca gctacggagc
     1021 ggcgaatcga caaaggggag gaggtgggag aaacaactgt gcagcgagat gcgaagatgg
     1081 cgccagagga agcggccaca cctaaaaccg ttggcacatc ctgctatcat tgcggaacag
     1141 ctgttggctg caattgcgcc accgccacag cctcggcccc tcctccccct tatgtgggga
     1201 gtggtttgta tccttccctg gcgggggtgg gagagcagca gggccaggga gataacacgt
     1261 ctcggggggc ggagcagcca agggaggagc cagggcacgc gggtcaggcc cctgggccgg
     1321 ccctgactga ctgggcaagg gtaagggagg agcttgcgag tactggtccg cccgtggtgg
     1381 ccatgcctgt agtgattaag acagagggac ccgcctggac ccctctggag ccaaaattga
     1441 tcacaagact ggctgatacg gtcaggacca agggcttacg atccccgatc actatggcag
     1501 aagtggaagc gctcatgtcc tccccgttgc tgccgcatga cgtcacgaat ctaatgagag
     1561 tgattttagg acctgcccca tatgccttat ggatggacgc ttggggagtc caactccaga
     1621 cggttatagc ggcagccact cgcgaccccc gacacccagc gaacggtcaa gggcgggggg
     1681 aacggactaa cttggatcga ttaaagggct tagctgatgg gatggtgggc aacccacagg
     1741 gtcaggccgc attattaaga ccgggggaat tggttgctat tacggcgtcg gctctccagg
     1801 cgtttagaga agttgcccgg ctggcggaac ctgcaggtcc atgggcggac atcacgcagg
     1861 gaccatctga gtcctttgtt gattttgcca atcggcttat aaaggcggtt gaggggtcag
     1921 atctcccgcc ttccgcgcgg gctccggtga tcattgactg ctttaggcag aagtcacagc
     1981 cagatattca gcagcttata cgggcagcac cctccacgct gaccacccca ggagagataa
     2041 tcaaatatgt gctagacagg cagaagattg cccctcttac ggatcaaggc atagccgcgg
     2101 ccatgtcgtc tgctatccag cccttagtta tggcagtagt caatagagag agggatggac
     2161 aaactgggtc gggtggtcgt gcccgagggc tctgctacac ttgtggatcc ccgggacatt
     2221 atcaggcaca gtgcccgaaa aaacgaaagt caggaaacag ccgtgagcga tgtcagctgt
     2281 gtgacgggat gggacacaac gctaaacagt gtaggaagcg ggatggcaac cagggccaac
     2341 gcccaggaag aggtctctct tcggggccgt ggcccggccc tgagcagcct gccgtctcgt
     2401 tagcgatgac aatggaacat aaagatcgcc ccttggttag ggtcattctg actaacactg
     2461 ggagtcatcc agtcaaacaa cgttcggtgt atatcaccgc gctgttggac tccggagcgg
     2521 acatcactat tatttcggag gaggattggc ctactgattg gccggtggtg gacaccgcga
     2581 acccacagat ccatggcata ggagggggaa ttcccatgcg aaaatcccgg gatatgatag
     2641 aggtgggggt tattaaccga gacgggtcgt tggagcgacc cctgctcctc ttccccgcag
     2701 tcgctatggt tagagggagt atcctaggaa gagattgtct gcagggccta gggctccgct
     2761 tgacaaattt atagggaggg ccactgttct tactgttgcg ctacatctgg ctattccgct
     2821 caaatggaag tcagaccgca cgcctgtgtg gattgaccag tggccccttc ctgaaggtaa
     2881 acttgtagcg ctaacgcaat tagtggaaaa agaattacag ttaggacata tagagccctc
     2941 acttagttgt tggaacacac ctgtttttgt gatccggaag gcttccgggt cttatcgctt
     3001 attgcatgat ttgcgcgctg ttaacgccaa gcttgtccct tttggggccg tccaacaggg
     3061 ggcgccagtt ctctccgcgc tcccgcgtgg ctggcccctg atggtcctag acctcaagga
     3121 ttgcttcttt tctatccctc ttgcggaaca agatcgcgaa gcttttgcat ttacgctccc
     3181 ctctgtgaat aaccaggccc ccgctcgaag attccaatgg aaggtcttgc cccaagggat
     3241 gacctgttct cccactatct gtcagttggt agtgggtcag gtgctcgagc ccttgcgact
     3301 caagcaccca gctctgcgca tgttgcatta tatggacgat cttttgctag ccgcctcaag
     3361 tcatgatggg ttggaagcgg cagggaagga ggttatcggt acattggaaa gagccgggtt
     3421 cactatttcg ccggataaga tccagaggga gcccggagta caatatcttg ggtacaagtt
     3481 aggcagtacg tatgtagcac ccgtaggctt ggtagcagaa cccaggatag ccaccttgtg
     3541 ggatgttcaa aagctggtgg ggtcacttca gtggcttcgc ccagcgttag ggatcccgcc
     3601 acgactgatg ggtccctttt atgagcagtt acgagggtca gatcctaacg aggcgaggga
     3661 atggaatcta gacatgaaaa tggcctggag agagatcgta cagcttagca ctactgctgc
     3721 cttggaacga tgggaccctg cccagcctct ggaaggagcg gtcgctagat gtgaacaggg
     3781 ggcaataggg gtcctgggac agggactgtc cacacaccca aggccatgtt tgtggttatt
     3841 ctccacccaa cccaccaagg cgtttactgc ttggttagaa gtgctcaccc ttttgattac
     3901 taagctacgc gcttcggcag tgcgaacctt tggcaaggag gttgatatcc tcctgttgcc
     3961 tgcatgcttc cgggaggacc ttccgctccc ggaggggatc ctgttagcac ttagggggtt
     4021 tgcaggaaaa atcaggagta gtgacacgcc atctattttt gacattgcgc gtccactgca
     4081 tgtttctctg aaagtgaggg ttaccgacca ccctgtgccg ggacccactg tctttaccga
     4141 cgcctcctca agcacccata aaggggtggt agtctggagg gagggcccaa ggtgggagat
     4201 aaaagaaata gttgatttgg gggcaagtgt acaacaactg gaggcacgcg ctgtggccat
     4261 ggcacttctg ctgtggccga caacgcccac taatgtagtg actgactctg cgtttgttgc
     4321 gaaaatgtta ctcaagatgg gacaggaggg agtcccgtct acagcggcag cttttatttt
     4381 agaggatgcg ttaagccaaa ggtcagccat ggccgccgtt ctccacgtgc ggagtcattc
     4441 tgaagtgcca gggtttttca cagaaggaaa tgacgtggca gatagccaag ccacctttca
     4501 agcgtatccc ttgagagagg ctaaagatct tcataccgct ctccatattg gaccccgcgc
     4561 gctatccaaa gcgtgtaata tatctatgca gcaggctagg gaggttgttc agacctgccc
     4621 gcattgtaat tcagcccctg cgttggaggc cggggtaaac cctaggggtt tgggacccct
     4681 acagatatgg cagacagact ttacgcttga gcctagaatg gctccccgtt cctggctcgc
     4741 tgttactgtg gacaccgcct catcagcgat agtcgtaact cagcatggcc gtgttacatc
     4801 ggttgctgca caacatcatt gggccacggc tatcgccgtt ttgggaagac caaaggccat
     4861 aaaaacagat aacgggtcct gcttcacgtc tagatccacg cgggagtggc tcgcgagatg
     4921 ggggatagca cacaccaccg ggattccggg aaattcccag ggtcaagcta tggtagagcg
     4981 ggccaaccgg ctcctgaaag ataagatccg tgtgcttgcg gagggggacg gctttatgaa
     5041 aagaatcccc gccagcaaac agggggaact actagccaag gcaatgtatg ccctcaatca
     5101 ctttgagcgt ggtgaaaaca caaaaacacc ggtacaaaaa cactggagac ctaccgttct
     5161 tacagaagga cccccggtta aaatacgaat agagacaggg gagtgggaaa aaggatggaa
     5221 cgtgctggtc tggggacgag gttatgccgc tgtgaaaaac agggacactg ataaggttat
     5281 ttgggtaccc tctcggaaag ttaaaccgga tgtcacccaa aaggatgagg tgactaagaa
     5341 agatgaggcg agccctcttt ttgcaggcat ttctgactgg ataccctggg aagacgagca
     5401 agaaggactc caaggagaaa ccgctagcaa caagcaagaa agacccggag aagacaccct
     5461 tgctgccaac gagagttaat tatattctca ttattggtgt cctggtcttg tgtgaggtta
     5521 cgggggtaag agctgactac aaagatcatg atggtgatta taaggatcat gacatcgact
     5581 acaaagacga tgacgacaag cctccatgcc gctgtatgac cagtagctcc ccttaccaag
     5641 agtttctatg gagaatgcag cgtcccggaa atattgatgc cccatcgtat aggagtcttt
     5701 ctaagggaac ccccaccttc actgcccaca cccatatgcc ccgcaactgc tatcactctg
     5761 ccactctttg catgcatgca aatactcatt attggacagg aaaaatgatt aatcctagtt
     5821 gtcctggagg acttggagtc actgtctgtt ggacttactt cacccaaact ggtatgtctg
     5881 atgggggtgg agttcaagat caggcaagag aaaaacatgt aaaagaagta atctcccaac
     5941 tcacccgggt acatggcacc tctagcccct acaaaggact agatctctca aaactacatg
     6001 aaaccctccg tacccatact cgcctggtaa gcctatttaa taccaccctc actgggctcc
     6061 atgaggtctc ggcccaaaac cctactaact gttggatatg cctccccctg aacttcaggc
     6121 catatgtttc aatccctgta cctgaacaat ggaacaactt cagcacagaa ataaacacca
     6181 cttccgtttt agtaggacct cttgtttcca atctggaaat aacccatacc tcaaacctca
     6241 cctgtgtaaa atttagcaat actacataca caaccaactc ccaatgcatc aggtgggtaa
     6301 ctcctcccac acaaatagtc tgcctaccct caggaatatt ttttgtctgt ggaacctcag
     6361 cctatcgttg tttgaatggc tcttcagaat ctatgtgctt cctctcattc ttagtgcccc
     6421 ctatgaccat ctacactgaa caagatttat acagttatgt catatctaag ccccgcaaca
     6481 aaagggtacc cattcttcct tttgttatag gagcaggagt gctaggtgca ctaggtactg
     6541 gcattggcgg tatcacaacc tctactcagt tctactacaa actatctcaa gaactaaatg
     6601 gggacatgga acgggtcgcc gactccctgg tcaccttgca agatcaactt aactccctag
     6661 cagcagtagt ccttcaaaat cgaagagctt tagacttgct aaccgctgaa agagggggaa
     6721 cctgtttatt tttaggggaa gaatgctgtt attatgttaa tcaatccgga atcgtcactg
     6781 agaaagttaa agaaattcga gatcgaatac aacgtagagc agaggagctt cgaaacactg
     6841 gaccctgggg cctcctcagc caatggatgc cctggattct ccccttctta ggacctctag
     6901 cagctataat attgctactc ctctttggac cctgtatctt taacctcctt gttaactttg
     6961 tctcttcccg aatcgaagct gtaaaactac aaatggagcc caagatgcag tccaagacta
     7021 agatctaccg cagacccctg gaccggcctg ctagcccacg atctgatgtt aatgacatca
     7081 aaggcacccc tcctgaggaa atctcagctg cacaacctct actacgcccc aattcagcag
     7141 gaagcagtta gggcagtaca tgggtggtgg tatagcgctt gcgagtccat cgagcaaggc
     7201 aggaaagaca gctattggta attgtgaaat acgcttttgt ctgtgtgctg caggagctga
     7261 gctgactctg ctggtggcct cgcgtaccac tgtggcatcg atggtcgcca ccatggacaa
     7321 caccgaggac gtcatcaagg agttcatgca gttcaaggtg cgcatggagg gctccgtgaa
     7381 cggccactac ttcgagatcg agggcgaggg cgagggcaag ccctacgagg gcacccagac
     7441 cgccaagctg caggtgacca agggcggccc cctgcccttc gcctgggaca tcctgtcccc
     7501 ccagttccag tacggctcca aggcctacgt gaagcacccc gccgacatcc ccgactacat
     7561 gaagctgtcc ttccccgagg gcttcacctg ggagcgctcc atgaacttcg aggacggcgg
     7621 cgtggtggag gtgcagcagg actcctccct gcaggacggc accttcatct acaaggtgaa
     7681 gttcaagggc gtgaacttcc ccgccgacgg ccccgtaatg cagaagaaga ctgccggctg
     7741 ggagccctcc accgagaagc tgtaccccca ggacggcgtg ctgaagggcg agatctccca
     7801 cgccctgaag ctgaaggacg gcggccacta cacctgcgac ttcaagaccg tgtacaaggc
     7861 caagaagccc gtgcagctgc ccggcaacca ctacgtggac tccaagctgg acatcaccaa
     7921 ccacaacgag gactacaccg tggtggagca gtacgagcac gccgaggccc gccactccgg
     7981 ctcccagtag agatcgatgc gatgtacggg ccagatatac gcgtatctga ggggactagg
     8041 gtgtgtttag gcgaaaagcg gggcttcggt tgtacgcggt taggagtccc ctcgaggtat
     8101 ggcagatatg cttttgcata gggaggggga aatgtagtct taatcatagg ttaacatgta
     8161 tattaccaaa taagggaatc gcctgatgca ccaaataagg tattatatga tcccattggt
     8221 ggcgagggag cgacctgagg gcatatgggc gttaacagaa ctgtctgtcc ttgcgtcatt
     8281 ccttcctcat cggatcatgt acgcggcaga gtatgattgg ataacaggat ggcaccattc
     8341 atcgtggcgc atgctgattg gtgcgactaa ggagttatgt aacccacgaa tgtacttaag
     8401 cttgtagttg ctaacaataa agggccattc tacctctcac cacattggtg tgcacctggg
     8461 ttgatggccg gaccgtcgat tccctgacga ctacgagcac ctgaatgaag cagaaggcat
     8521 cctgcaggaa ttcctcgaga cgtacggtgc gcgcgatgca ttcgaagatc tgccctatag
     8581 tgagtcgtat tacgtagctt ggcgtaatca tggtcatagc tgtttcctgt gtgaaattgt
     8641 tatccgctca caattccaca caacatacga gccggaagca taaagtgtaa agcctggggt
     8701 gcctaatgag tgagctaact cacattacat gtgagcaaaa ggccagcaaa aggccaggaa
     8761 ccgtaaaaag gccgcgttgc tggcgttttt ccataggctc cgcccccctg acgagcatca
     8821 caaaaatcga cgctcaagtc agaggtggcg aaacccgaca ggactataaa gataccaggc
     8881 gtttccccct ggaagctccc tcgtgcgctc tcctgttccg accctgccgc ttaccggata
     8941 cctgtccgcc tttctccctt cgggaagcgt ggcgctttct catagctcac gctgtaggta
     9001 tctcagttcg gtgtaggtcg ttcgctccaa gctgggctgt gtgcacgaac cccccgttca
     9061 gcccgaccgc tgcgccttat ccggtaacta tcgtcttgag tccaacccgg taagacacga
     9121 cttatcgcca ctggcagcag ccactggtaa caggattagc agagcgaggt atgtaggcgg
     9181 tgctacagag ttcttgaagt ggtggcctaa ctacggctac actagaagaa cagtatttgg
     9241 tatctgcgct ctgctgaagc cagttacctt cggaaaaaga gttggtagct cttgatccgg
     9301 caaacaaacc accgctggta gcggtggttt ttttgtttgc aagcagcaga ttacgcgcag
     9361 aaaaaaagga tctcaagaag atcctttgat cttttctacg gggtctgacg ctcagtggaa
     9421 cgaaaactca cgttaaggga ttttggtcat gagattatca aaaaggatct tcacctagat
     9481 ccttttacgc gccctgtagc ggcgcattaa gcgcggcggg tgtggtggtt acgcgcagcg
     9541 tgaccgctac acttgccagc gccctagcgc ccgctccttt cgctttcttc ccttcctttc
     9601 tcgccacgtt cgctttcccc gtcaagctct aaatcggggg ctccctttag ggttccgatt
     9661 tagtgcttta cggcacctcg accccaaaaa acttgatttg ggtgatggtt cacgtagtgg
     9721 gccatcgccc tgatagacgg tttttcgccc tttgacgttg gagtccacgt tctttaatag
     9781 tggactcttg ttccaaactg gaacaacact caaccctatc tcgggctatt cttttgattt
     9841 ataagggatt ttgccgattt cggcctattg gttaaaaaat gagctgattt aacaaaaatt
     9901 taacgcgaat tttaacaaaa tattaacgtt tacaatttaa atatttgctt atacaatctt
     9961 cctgtttttg gggcttttct gattatcaac cggggtaaat caatctaaag tatatatgag
    10021 taaacttggt ctgacagtta ccaatgctta atcagtgagg cacctatctc agcgatctgt
    10081 ctatttcgtt catccatagt tgcctgactc cccgtcgtgt agataactac gatacgggag
    10141 ggcttaccat ctggccccag tgctgcaatg ataccgcgag acccacgctc accggctcca
    10201 gatttatcag caataaacca gccagccgga agggccgagc gcagaagtgg tcctgcaact
    10261 ttatccgcct ccatccagtc tattaattgt tgccgggaag ctagagtaag tagttcgcca
    10321 gttaatagtt tgcgcaacgt tgttgccatt gctacaggca tcgtggtgtc acgctcgtcg
    10381 tttggtatgg cttcattcag ctccggttcc caacgatcaa ggcgagttac atgatccccc
    10441 atgttgtgca aaaaagcggt tagctccttc ggtcctccga tcgttgtcag aagtaagttg
    10501 gccgcagtgt tatcactcat ggttatggca gcactgcata attctcttac tgtcatgcca
    10561 tccgtaagat gcttttctgt gactggtgag tactcaacca agtcattctg agaatagtgt
    10621 atgcggcgac cgagttgctc ttgcccggcg tcaacacggg ataataccgc gccacatagc
    10681 agaactttaa aagtgctcat cattggagaa cgttcttcgg ggcgaaaact ctcaaggatc
    10741 ttaccgctgt tgagatccag ttcgatgtaa cccactcgtg cacccaactg atcttcagca
    10801 tcttttactt tcaccagcgt ttctgggtga gcaaaaacag gaaggcaaaa tgccgcaaaa
    10861 aagggaataa gggcgacacg gaaatgttga atactcatac tcttcctttt tcaatattat
    10921 tgaagcattt atcagggtta ttgtctcatg agcggataca tatttgaatg tatttagaaa
    10981 aataaacaaa taggggttcc gcgcacattt ccccgaaaag tgccacctga cgtagttaac
    11041 aaaaaaaagc ccgccgaagc gggctttatt accaagcgaa gcgccattcg ccattcaggc
    11101 tgcgcaactg ttgggaaggg cgatcggtgc gggcctcttc gctattacgc cagctggcga
    11161 aagggggatg tgctgcaagg cgattaagtt gggtaacgcc agggttttcc cagtcacgac
    11221 gttgtaaaac gacggccagt ccgtaatacg actcactata gg
//
