# Supplementary material for: Heterologous avian system for quantitative analysis of Syncytin-1 interaction with ASCT2 receptor
Source: Retrovirology. 2021 Jun 22;18:15. doi: 10.1186/s12977-021-00558-0 (PMC8220723; doi:10.1186/s12977-021-00558-0)
Supplement: Supplementary file 24 — Additional file 24: Nucleotide sequence of pMCAS(E)dsRed in GenBank format. The sequence is compatible with common text editors or can be directly imported to appropriate software (Vector NTi, SnapGene, etc.). [file 12977_2021_558_MOESM24_ESM.gb]

LOCUS       Exported               11313 bp ds-DNA     circular SYN 17-MAY-2021
DEFINITION  Vector expressing MCAS(E)dsRed virus.
ACCESSION   .
VERSION     .
KEYWORDS    .
SOURCE      synthetic DNA construct
  ORGANISM  synthetic DNA construct
REFERENCE   1  (bases 1 to 11313)
  AUTHORS   Stafl K, Travnicek M, Kucerova D, Pecnova L, Krchlikova V, Galikova 
            E, Stepanets V, Hejnar J, Trejbalova K
  TITLE     Direct Submission
  JOURNAL   Exported Monday, May 17, 2021 from SnapGene 5.2.5.1
            https://www.snapgene.com
FEATURES             Location/Qualifiers
     source          1..11313
                     /organism="recombinant plasmid"
                     /lab_host="Gallus gallus"
                     /mol_type="other DNA"
     LTR             1..392
     misc_feature    393..410
                     /label=PBS
                     /note="the same as for RCAS"
     misc_feature    447..607
                     /label=packaging signal
                     /note="according to Banks JD and Linial ML, J. Virol.,2000"
     CDS             663..2774
                     /codon_start=1
                     /label=gag
                     /note="gag"
                     /translation="MEAVIKVISSACKTYCGKISPSKKEIGAMLSLLQKEGLLMSPSDL
                     YSPGSWDPITAALSQRAMVLGKSGELKTWGLVLGALKAAREEQVTSEQAKFWLGLGGGR
                     VSPPGPECIEKPATERRIDKGEEVGETTVQRDAKMAPEEAATPKTVGTSCYHCGTAVGC
                     NCATATASAPPPPYVGSGLYPSLAGVGEQQGQGDNTSRGAEQPREEPGHAGQAPGPALT
                     DWARVREELASTGPPVVAMPVVIKTEGPAWTPLEPKLITRLADTVRTKGLRSPITMAEV
                     EALMSSPLLPHDVTNLMRVILGPAPYALWMDAWGVQLQTVIAAATRDPRHPANGQGRGE
                     RTNLDRLKGLADGMVGNPQGQAALLRPGELVAITASALQAFREVARLAEPAGPWADITQ
                     GPSESFVDFANRLIKAVEGSDLPPSARAPVIIDCFRQKSQPDIQQLIRAAPSTLTTPGE
                     IIKYVLDRQKIAPLTDQGIAAAMSSAIQPLVMAVVNRERDGQTGSGGRARGLCYTCGSP
                     GHYQAQCPKKRKSGNSRERCQLCDGMGHNAKQCRKRDGNQGQRPGRGLSSGPWPGPEQP
                     AVSLAMTMEHKDRPLVRVILTNTGSHPVKQRSVYITALLDSGADITIISEEDWPTDWPV
                     VDTANPQIHGIGGGIPMRKSRDMIEVGVINRDGSLERPLLLFPAVAMVRGSILGRDCLQ
                     GLGLRLTNL"
     gene            663..1193
                     /label=p19
                     /note="p19"
     intron          681..682
                     /label=splice donor
                     /note="splice site (beginning of intron)"
     gene            1200..1385
                     /label=p10
                     /note="p10"
     gene            1386..2105
                     /label=p27
                     /note="p27"
     gene            2133..2399
                     /label=p12
                     /note="p12"
     gene            2400..2771
                     /product="protease"
                     /label=p15-protease
                     /note="p15"
     CDS             2771..5479
                     /codon_start=1
                     /label=pol
                     /note="pol"
                     /translation="IGRATVLTVALHLAIPLKWKSDRTPVWIDQWPLPEGKLVALTQLV
                     EKELQLGHIEPSLSCWNTPVFVIRKASGSYRLLHDLRAVNAKLVPFGAVQQGAPVLSAL
                     PRGWPLMVLDLKDCFFSIPLAEQDREAFAFTLPSVNNQAPARRFQWKVLPQGMTCSPTI
                     CQLVVGQVLEPLRLKHPALRMLHYMDDLLLAASSHDGLEAAGKEVIGTLERAGFTISPD
                     KIQREPGVQYLGYKLGSTYVAPVGLVAEPRIATLWDVQKLVGSLQWLRPALGIPPRLMG
                     PFYEQLRGSDPNEAREWNLDMKMAWREIVQLSTTAALERWDPAQPLEGAVARCEQGAIG
                     VLGQGLSTHPRPCLWLFSTQPTKAFTAWLEVLTLLITKLRASAVRTFGKEVDILLLPAC
                     FREDLPLPEGILLALRGFAGKIRSSDTPSIFDIARPLHVSLKVRVTDHPVPGPTVFTDA
                     SSSTHKGVVVWREGPRWEIKEIVDLGASVQQLEARAVAMALLLWPTTPTNVVTDSAFVA
                     KMLLKMGQEGVPSTAAAFILEDALSQRSAMAAVLHVRSHSEVPGFFTEGNDVADSQATF
                     QAYPLREAKDLHTALHIGPRALSKACNISMQQAREVVQTCPHCNSAPALEAGVNPRGLG
                     PLQIWQTDFTLEPRMAPRSWLAVTVDTASSAIVVTQHGRVTSVAAQHHWATAIAVLGRP
                     KAIKTDNGSCFTSRSTREWLARWGIAHTTGIPGNSQGQAMVERANRLLKDKIRVLAEGD
                     GFMKRIPASKQGELLAKAMYALNHFERGENTKTPVQKHWRPTVLTEGPPVKIRIETGEW
                     EKGWNVLVWGRGYAAVKNRDTDKVIWVPSRKVKPDVTQKDEVTKKDEASPLFAGISDWI
                     PWEDEQEGLQGETASNKQERPGEDTLAANES"
     CDS             2915..3481
                     /label=reverse transcriptase
     CDS             4112..4507
                     /label=RNase H
     CDS             4664..5155
                     /label=Integrase
     intron          5365..5366
                     /label=splice acceptor
                     /label=splice site
                     /note="splice site (end of intron)"
     CDS             5367..5534
                     /codon_start=1
                     /label=env-sigPE(A)
                     /note="env-sigPE(A)"
                     /translation="AFLTGYPGKTSKKDSKEKPLATSKKDPEKTPLLPTRVNYILIIGV
                     LVLCEVTGVRA"
     CDS             5535..7151
                     /codon_start=1
                     /label=envE
                     /translation="DVHLLEQPGNLWITWANRTGQTDFCLSTQSATSPFQTCLIGIPSP
                     ISEGDFKGYVSDTNCTTLGTDRLVSSASITGGPDNSTTLTYRKVSCLLLKLNVSMWDEP
                     PELQLLGSQSLPNITNITQISGVTGGCVGFAPHSNPSGVYGWGRRQVTHNFLIAPWVNP
                     FFNSASNSTEPFTVVTADRHNLFMGSEYCGAYGYRFWEIYNCSHRFDNFDIYTCGDVQT
                     VKSPEKQCVGGGGIWVNQSKEINETEPFSFTANCTASNLGNVSGCCGKTITILPSGAWV
                     DSTQGSFTKPKALPPAIFLICGDRAWQGIPSRPVGGPCYLGKLTMLAPKHTDILKVLVN
                     SSRTGIRRKRSTSHLDDTCSDEVQLWGPTARIFASILAPGVAAAQALREIERLACWSVK
                     QANLTTSLLGDLLDDVTSIRHAVLQNRAAIDFLLLAHGHGCEDVAGMCCFNLSDHSESI
                     QKKFQLMKEHVNKIGVDSDPIGSWLRGLFGGIGEWAVHLLKGLLLGLVVILLLVVCLPC
                     LLQIVCGNIRKMINNSISYHTE"
     CDS             7152..7202
                     /codon_start=1
                     /label=EnvA
                     /note="gp37"
                     /translation="YKKLQKACGQPESRIV"
     intron          7303..7304
                     /label=splice acceptor
     CDS             7364..8041
                     /codon_start=1
                     /product="monomeric derivative of DsRed fluorescent protein
                     (Strongin et al., 2007)"
                     /label=DsRed-Monomer
                     /note="mammalian codon-optimized"
                     /translation="MDNTEDVIKEFMQFKVRMEGSVNGHYFEIEGEGEGKPYEGTQTAK
                     LQVTKGGPLPFAWDILSPQFQYGSKAYVKHPADIPDYMKLSFPEGFTWERSMNFEDGGV
                     VEVQQDSSLQDGTFIYKVKFKGVNFPADGPVMQKKTAGWEPSTEKLYPQDGVLKGEISH
                     ALKLKDGGHYTCDFKTVYKAKKPVQLPGNHYVDSKLDITNHNEDYTVVEQYEHAEARHS
                     GSQ"
     LTR             8184..8569
                     /label=dLTR
     V_segment       complement(8570..11313)
                     /label=pLitmus 28i
     promoter        complement(8625..8643)
                     /label=T7 promoter
                     /note="promoter for bacteriophage T7 RNA polymerase"
     primer_bind     complement(8664..8680)
                     /label=M13 rev
                     /note="common sequencing primer, one of multiple similar 
                     variants"
     protein_bind    8688..8704
                     /label=lac operator
                     /bound_moiety="lac repressor encoded by lacI"
                     /note="The lac repressor binds to the lac operatortoinhibit
                     transcription in E. coli. This inhibition can be relieved 
                     by adding lactose or isopropyl-beta-D-thiogalactopyranoside
                     (IPTG)."
     promoter        complement(8712..8742)
                     /label=lac promoter
                     /note="promoter for the E. coli lac operon"
     protein_bind    8757..8778
                     /label=CAP binding site
                     /bound_moiety="E. coli catabolite activator protein"
                     /note="CAP binding activates transcription in thepresenceof
                     cAMP."
     rep_origin      complement(8839..9427)
                     /direction=LEFT
                     /label=ori
                     /note="high-copy-number ColE1/pMB1/pBR322/pUC origin of 
                     replication"
     rep_origin      9538..10047
                     /direction=RIGHT
                     /label=M13 ori
                     /note="M13 bacteriophage origin 
                     ofreplication;arrowindicates direction of (+) strand 
                     synthesis"
     CDS             complement(10089..10949)
                     /codon_start=1
                     /gene="bla"
                     /product="beta-lactamase"
                     /label=AmpR
                     /note="confers resistance to ampicillin, carbenicillin, and
                     related antibiotics"
                     /translation="MSIQHFRVALIPFFAAFCLPVFAHPETLVKVKDAEDQLGARVGYI
                     ELDLNSGKILESFRPEERSPMMSTFKVLLCGAVLSRVDAGQEQLGRRIHYSQNDLVEYS
                     PVTEKHLTDGMTVRELCSAAITMSDNTAANLLLTTIGGPKELTAFLHNMGDHVTRLDRW
                     EPELNEAIPNDERDTTMPVAMATTLRKLLTGELLTLASRQQLIDWMEADKVAGPLLRSA
                     LPAGWFIADKSGAGERGSRGIIAALGPDGKPSRIVVIYTTGSQATMDERNRQIAEIGAS
                     LIKHW"
     promoter        complement(10950..11054)
                     /gene="bla"
                     /label=AmpR promoter
     primer_bind     11275..11291
                     /label=M13 fwd
                     /note="common sequencing primer, one of multiple similar 
                     variants"
     promoter        11295..11313
                     /label=T7 promoter
                     /note="promoter for bacteriophage T7 RNA polymerase"
ORIGIN
        1 tgtagtctta atcataggtt aacatgtata ttaccaaata agggaatcgc ctgatgcacc
       61 aaataaggta ttatatgatc ccattggtgg cgagggagcg acctgagggc atatgggcgt
      121 taacagaact gtctgtcctt gcgtcattcc ttcctcatcg gatcatgtac gcggcagagt
      181 atgattggat aacaggatgg caccattcat cgtggcgcat gctgattggt gcgactaagg
      241 agttatgtaa cccacgaatg tacttaagct tgtagttgct aacaataaag ggccattcta
      301 cctctcacca cattggtgtg cacctgggtt gatggccgga ccgtcgattc cctgacgact
      361 acgagcacct gaatgaagca gaaggcttca tttggtgacc ccgacgtgat cgttagggaa
      421 tagtggtcgg ccacaggcgg cgtggcgatc ctgtctccat ccgtctcgtc gaccgggagg
      481 cgagttcgat gaccctgata gagggggctg cggcttaggg aggcagaagc tgagcaccgt
      541 cggtaggagc tccagggccc ggagcgactg acccctgccg agaactcaga gggtcgtcgg
      601 aagacggaga gtgagcccga cgaccacccc aggcacgtct ttggtcggcc tgcggatcaa
      661 gcatggaagc cgtcattaag gtgatttcgt ccgcgtgtaa aacctattgc gggaaaatct
      721 ctccttctaa gaaggaaata ggggccatgt tgtccctgtt acaaaaggaa gggttgctta
      781 tgtctccctc agatttatat tctccggggt cctgggatcc catcactgcg gcgctctccc
      841 agcgggcaat ggtacttgga aaatcgggag agttaaaaac ctggggattg gttttggggg
      901 cattgaaggc ggctcgagag gaacaggtta catctgagca agcaaagttt tggttgggat
      961 tagggggagg gagggtctct cccccaggtc cggagtgcat cgagaaacca gctacggagc
     1021 ggcgaatcga caaaggggag gaggtgggag aaacaactgt gcagcgagat gcgaagatgg
     1081 cgccagagga agcggccaca cctaaaaccg ttggcacatc ctgctatcat tgcggaacag
     1141 ctgttggctg caattgcgcc accgccacag cctcggcccc tcctccccct tatgtgggga
     1201 gtggtttgta tccttccctg gcgggggtgg gagagcagca gggccaggga gataacacgt
     1261 ctcggggggc ggagcagcca agggaggagc cagggcacgc gggtcaggcc cctgggccgg
     1321 ccctgactga ctgggcaagg gtaagggagg agcttgcgag tactggtccg cccgtggtgg
     1381 ccatgcctgt agtgattaag acagagggac ccgcctggac ccctctggag ccaaaattga
     1441 tcacaagact ggctgatacg gtcaggacca agggcttacg atccccgatc actatggcag
     1501 aagtggaagc gctcatgtcc tccccgttgc tgccgcatga cgtcacgaat ctaatgagag
     1561 tgattttagg acctgcccca tatgccttat ggatggacgc ttggggagtc caactccaga
     1621 cggttatagc ggcagccact cgcgaccccc gacacccagc gaacggtcaa gggcgggggg
     1681 aacggactaa cttggatcga ttaaagggct tagctgatgg gatggtgggc aacccacagg
     1741 gtcaggccgc attattaaga ccgggggaat tggttgctat tacggcgtcg gctctccagg
     1801 cgtttagaga agttgcccgg ctggcggaac ctgcaggtcc atgggcggac atcacgcagg
     1861 gaccatctga gtcctttgtt gattttgcca atcggcttat aaaggcggtt gaggggtcag
     1921 atctcccgcc ttccgcgcgg gctccggtga tcattgactg ctttaggcag aagtcacagc
     1981 cagatattca gcagcttata cgggcagcac cctccacgct gaccacccca ggagagataa
     2041 tcaaatatgt gctagacagg cagaagattg cccctcttac ggatcaaggc atagccgcgg
     2101 ccatgtcgtc tgctatccag cccttagtta tggcagtagt caatagagag agggatggac
     2161 aaactgggtc gggtggtcgt gcccgagggc tctgctacac ttgtggatcc ccgggacatt
     2221 atcaggcaca gtgcccgaaa aaacgaaagt caggaaacag ccgtgagcga tgtcagctgt
     2281 gtgacgggat gggacacaac gctaaacagt gtaggaagcg ggatggcaac cagggccaac
     2341 gcccaggaag aggtctctct tcggggccgt ggcccggccc tgagcagcct gccgtctcgt
     2401 tagcgatgac aatggaacat aaagatcgcc ccttggttag ggtcattctg actaacactg
     2461 ggagtcatcc agtcaaacaa cgttcggtgt atatcaccgc gctgttggac tccggagcgg
     2521 acatcactat tatttcggag gaggattggc ctactgattg gccggtggtg gacaccgcga
     2581 acccacagat ccatggcata ggagggggaa ttcccatgcg aaaatcccgg gatatgatag
     2641 aggtgggggt tattaaccga gacgggtcgt tggagcgacc cctgctcctc ttccccgcag
     2701 tcgctatggt tagagggagt atcctaggaa gagattgtct gcagggccta gggctccgct
     2761 tgacaaattt atagggaggg ccactgttct tactgttgcg ctacatctgg ctattccgct
     2821 caaatggaag tcagaccgca cgcctgtgtg gattgaccag tggccccttc ctgaaggtaa
     2881 acttgtagcg ctaacgcaat tagtggaaaa agaattacag ttaggacata tagagccctc
     2941 acttagttgt tggaacacac ctgtttttgt gatccggaag gcttccgggt cttatcgctt
     3001 attgcatgat ttgcgcgctg ttaacgccaa gcttgtccct tttggggccg tccaacaggg
     3061 ggcgccagtt ctctccgcgc tcccgcgtgg ctggcccctg atggtcctag acctcaagga
     3121 ttgcttcttt tctatccctc ttgcggaaca agatcgcgaa gcttttgcat ttacgctccc
     3181 ctctgtgaat aaccaggccc ccgctcgaag attccaatgg aaggtcttgc cccaagggat
     3241 gacctgttct cccactatct gtcagttggt agtgggtcag gtgctcgagc ccttgcgact
     3301 caagcaccca gctctgcgca tgttgcatta tatggacgat cttttgctag ccgcctcaag
     3361 tcatgatggg ttggaagcgg cagggaagga ggttatcggt acattggaaa gagccgggtt
     3421 cactatttcg ccggataaga tccagaggga gcccggagta caatatcttg ggtacaagtt
     3481 aggcagtacg tatgtagcac ccgtaggctt ggtagcagaa cccaggatag ccaccttgtg
     3541 ggatgttcaa aagctggtgg ggtcacttca gtggcttcgc ccagcgttag ggatcccgcc
     3601 acgactgatg ggtccctttt atgagcagtt acgagggtca gatcctaacg aggcgaggga
     3661 atggaatcta gacatgaaaa tggcctggag agagatcgta cagcttagca ctactgctgc
     3721 cttggaacga tgggaccctg cccagcctct ggaaggagcg gtcgctagat gtgaacaggg
     3781 ggcaataggg gtcctgggac agggactgtc cacacaccca aggccatgtt tgtggttatt
     3841 ctccacccaa cccaccaagg cgtttactgc ttggttagaa gtgctcaccc ttttgattac
     3901 taagctacgc gcttcggcag tgcgaacctt tggcaaggag gttgatatcc tcctgttgcc
     3961 tgcatgcttc cgggaggacc ttccgctccc ggaggggatc ctgttagcac ttagggggtt
     4021 tgcaggaaaa atcaggagta gtgacacgcc atctattttt gacattgcgc gtccactgca
     4081 tgtttctctg aaagtgaggg ttaccgacca ccctgtgccg ggacccactg tctttaccga
     4141 cgcctcctca agcacccata aaggggtggt agtctggagg gagggcccaa ggtgggagat
     4201 aaaagaaata gttgatttgg gggcaagtgt acaacaactg gaggcacgcg ctgtggccat
     4261 ggcacttctg ctgtggccga caacgcccac taatgtagtg actgactctg cgtttgttgc
     4321 gaaaatgtta ctcaagatgg gacaggaggg agtcccgtct acagcggcag cttttatttt
     4381 agaggatgcg ttaagccaaa ggtcagccat ggccgccgtt ctccacgtgc ggagtcattc
     4441 tgaagtgcca gggtttttca cagaaggaaa tgacgtggca gatagccaag ccacctttca
     4501 agcgtatccc ttgagagagg ctaaagatct tcataccgct ctccatattg gaccccgcgc
     4561 gctatccaaa gcgtgtaata tatctatgca gcaggctagg gaggttgttc agacctgccc
     4621 gcattgtaat tcagcccctg cgttggaggc cggggtaaac cctaggggtt tgggacccct
     4681 acagatatgg cagacagact ttacgcttga gcctagaatg gctccccgtt cctggctcgc
     4741 tgttactgtg gacaccgcct catcagcgat agtcgtaact cagcatggcc gtgttacatc
     4801 ggttgctgca caacatcatt gggccacggc tatcgccgtt ttgggaagac caaaggccat
     4861 aaaaacagat aacgggtcct gcttcacgtc tagatccacg cgggagtggc tcgcgagatg
     4921 ggggatagca cacaccaccg ggattccggg aaattcccag ggtcaagcta tggtagagcg
     4981 ggccaaccgg ctcctgaaag ataagatccg tgtgcttgcg gagggggacg gctttatgaa
     5041 aagaatcccc gccagcaaac agggggaact actagccaag gcaatgtatg ccctcaatca
     5101 ctttgagcgt ggtgaaaaca caaaaacacc ggtacaaaaa cactggagac ctaccgttct
     5161 tacagaagga cccccggtta aaatacgaat agagacaggg gagtgggaaa aaggatggaa
     5221 cgtgctggtc tggggacgag gttatgccgc tgtgaaaaac agggacactg ataaggttat
     5281 ttgggtaccc tctcggaaag ttaaaccgga tgtcacccaa aaggatgagg tgactaagaa
     5341 agatgaggcg agccctcttt ttgcaggcat ttctgactgg ataccctggg aagacgagca
     5401 agaaggactc caaggagaaa ccgctagcaa caagcaagaa agacccggag aagacaccct
     5461 tgctgccaac gagagttaat tatattctca ttattggtgt cctggtcttg tgtgaggtta
     5521 cgggggtaag agctgatgtc cacttactcg agcagccagg gaacctttgg attacatggg
     5581 ccaaccgtac aggccaaacg gatttctgcc tctctacaca gtcagccacc tccccttttc
     5641 aaacatgttt gataggtatc ccgtccccta tttccgaagg tgattttaag ggatatgtct
     5701 ctgatacaaa ttgcaccacc ttgggaactg accggttagt ctcgtcagcc agcattaccg
     5761 gcggccctga caacagcacc accctcactt atcgaaaggt ttcatgcttg ctgttaaagc
     5821 tgaatgtctc tatgtgggat gagccaccgg aactacagct gctaggttcc cagtctctcc
     5881 ctaacattac taatattact cagatttctg gtgtaaccgg gggatgcgta ggcttcgccc
     5941 cacactccaa tccaagtggt gtctacgggt ggggccggag acaggttaca cacaacttct
     6001 tgatcgcccc gtgggtcaat cctttcttta acagcgcttc taactccacg gaaccgttta
     6061 cggtggtgac agcggatagg cacaatcttt ttatggggag tgagtactgc ggtgcatatg
     6121 gctacagatt ttgggaaata tataattgct cacacagatt tgataatttt gatatttaca
     6181 cctgtggaga tgtgcagaca gtcaaatccc ccgaaaaaca gtgtgtgggg ggaggaggta
     6241 tatgggttaa tcaatcaaag gaaattaatg agacagagcc gttcagtttt actgcgaact
     6301 gtacagctag taatttgggt aatgtcagcg gatgttgtgg aaaaacgatc acgattctcc
     6361 catcaggggc gtgggtcgac agcacacaag gtagtttcac caaaccaaaa gcgctaccac
     6421 ccgcaatttt cctcatttgt ggggatcgcg catggcaagg aattcccagt cgtccggtag
     6481 ggggcccctg ctatttaggc aagcttacca tgttagcacc taagcataca gatattctca
     6541 aggtgcttgt caattcatcg cggacaggta taagacgtaa acgaagcacc tcacacctgg
     6601 atgatacatg ctcagatgaa gtgcagcttt ggggtcctac agcaagaatc tttgcatcta
     6661 tcctagcccc gggggtagca gctgcgcaag ccttaagaga aattgagaga ctagcctgtt
     6721 ggtccgttaa acaggctaac ttgacaacat cactcctcgg ggacttattg gatgatgtca
     6781 cgagtattcg acacgcggtc ctgcagaacc gagcggctat tgacttcttg ctcctagctc
     6841 acggccatgg ctgtgaggac gttgccggaa tgtgctgttt caatttgagt gatcacagtg
     6901 agtctataca gaagaagttc cagctaatga aggaacatgt caataagatc ggcgtggaca
     6961 gcgacccaat tggaagttgg ctgcgaggac tattcggggg aataggagaa tgggccgttc
     7021 atttgctgaa aggactgctt ttggggcttg tagttatttt gttgctagta gtgtgcctgc
     7081 cttgcctttt gcaaatcgta tgcggtaaca tcagaaagat gattaataac tccatcagct
     7141 accacacgga atataagaag ctgcaaaagg cctgtgggca gcctgaaagc agaatagtat
     7201 aaggcagtac atgggtggtg gtatagcgct tgcgagtcca tcgaggaagg caggaaagac
     7261 agctattggt aattgtgaaa tacgcttttg tctgtgtgct gcaggagctg agctgactct
     7321 gctggtggcc tcgcgtacca ctgtggcatc gatggtcgcc accatggaca acaccgagga
     7381 cgtcatcaag gagttcatgc agttcaaggt gcgcatggag ggctccgtga acggccacta
     7441 cttcgagatc gagggcgagg gcgagggcaa gccctacgag ggcacccaga ccgccaagct
     7501 gcaggtgacc aagggcggcc ccctgccctt cgcctgggac atcctgtccc cccagttcca
     7561 gtacggctcc aaggcctacg tgaagcaccc cgccgacatc cccgactaca tgaagctgtc
     7621 cttccccgag ggcttcacct gggagcgctc catgaacttc gaggacggcg gcgtggtgga
     7681 ggtgcagcag gactcctccc tgcaggacgg caccttcatc tacaaggtga agttcaaggg
     7741 cgtgaacttc cccgccgacg gccccgtaat gcagaagaag actgccggct gggagccctc
     7801 caccgagaag ctgtaccccc aggacggcgt gctgaagggc gagatctccc acgccctgaa
     7861 gctgaaggac ggcggccact acacctgcga cttcaagacc gtgtacaagg ccaagaagcc
     7921 cgtgcagctg cccggcaacc actacgtgga ctccaagctg gacatcacca accacaacga
     7981 ggactacacc gtggtggagc agtacgagca cgccgaggcc cgccactccg gctcccagta
     8041 gagatcgatg cgatgtacgg gccagatata cgcgtatctg aggggactag ggtgtgttta
     8101 ggcgaaaagc ggggcttcgg ttgtacgcgg ttaggagtcc cctcgaggta tggcagatat
     8161 gcttttgcat agggaggggg aaatgtagtc ttaatcatag gttaacatgt atattaccaa
     8221 ataagggaat cgcctgatgc accaaataag gtattatatg atcccattgg tggcgaggga
     8281 gcgacctgag ggcatatggg cgttaacaga actgtctgtc cttgcgtcat tccttcctca
     8341 tcggatcatg tacgcggcag agtatgattg gataacagga tggcaccatt catcgtggcg
     8401 catgctgatt ggtgcgacta aggagttatg taacccacga atgtacttaa gcttgtagtt
     8461 gctaacaata aagggccatt ctacctctca ccacattggt gtgcacctgg gttgatggcc
     8521 ggaccgtcga ttccctgacg actacgagca cctgaatgaa gcagaaggca tcctgcagga
     8581 attcctcgag acgtacggtg cgcgcgatgc attcgaagat ctgccctata gtgagtcgta
     8641 ttacgtagct tggcgtaatc atggtcatag ctgtttcctg tgtgaaattg ttatccgctc
     8701 acaattccac acaacatacg agccggaagc ataaagtgta aagcctgggg tgcctaatga
     8761 gtgagctaac tcacattaca tgtgagcaaa aggccagcaa aaggccagga accgtaaaaa
     8821 ggccgcgttg ctggcgtttt tccataggct ccgcccccct gacgagcatc acaaaaatcg
     8881 acgctcaagt cagaggtggc gaaacccgac aggactataa agataccagg cgtttccccc
     8941 tggaagctcc ctcgtgcgct ctcctgttcc gaccctgccg cttaccggat acctgtccgc
     9001 ctttctccct tcgggaagcg tggcgctttc tcatagctca cgctgtaggt atctcagttc
     9061 ggtgtaggtc gttcgctcca agctgggctg tgtgcacgaa ccccccgttc agcccgaccg
     9121 ctgcgcctta tccggtaact atcgtcttga gtccaacccg gtaagacacg acttatcgcc
     9181 actggcagca gccactggta acaggattag cagagcgagg tatgtaggcg gtgctacaga
     9241 gttcttgaag tggtggccta actacggcta cactagaaga acagtatttg gtatctgcgc
     9301 tctgctgaag ccagttacct tcggaaaaag agttggtagc tcttgatccg gcaaacaaac
     9361 caccgctggt agcggtggtt tttttgtttg caagcagcag attacgcgca gaaaaaaagg
     9421 atctcaagaa gatcctttga tcttttctac ggggtctgac gctcagtgga acgaaaactc
     9481 acgttaaggg attttggtca tgagattatc aaaaaggatc ttcacctaga tccttttacg
     9541 cgccctgtag cggcgcatta agcgcggcgg gtgtggtggt tacgcgcagc gtgaccgcta
     9601 cacttgccag cgccctagcg cccgctcctt tcgctttctt cccttccttt ctcgccacgt
     9661 tcgctttccc cgtcaagctc taaatcgggg gctcccttta gggttccgat ttagtgcttt
     9721 acggcacctc gaccccaaaa aacttgattt gggtgatggt tcacgtagtg ggccatcgcc
     9781 ctgatagacg gtttttcgcc ctttgacgtt ggagtccacg ttctttaata gtggactctt
     9841 gttccaaact ggaacaacac tcaaccctat ctcgggctat tcttttgatt tataagggat
     9901 tttgccgatt tcggcctatt ggttaaaaaa tgagctgatt taacaaaaat ttaacgcgaa
     9961 ttttaacaaa atattaacgt ttacaattta aatatttgct tatacaatct tcctgttttt
    10021 ggggcttttc tgattatcaa ccggggtaaa tcaatctaaa gtatatatga gtaaacttgg
    10081 tctgacagtt accaatgctt aatcagtgag gcacctatct cagcgatctg tctatttcgt
    10141 tcatccatag ttgcctgact ccccgtcgtg tagataacta cgatacggga gggcttacca
    10201 tctggcccca gtgctgcaat gataccgcga gacccacgct caccggctcc agatttatca
    10261 gcaataaacc agccagccgg aagggccgag cgcagaagtg gtcctgcaac tttatccgcc
    10321 tccatccagt ctattaattg ttgccgggaa gctagagtaa gtagttcgcc agttaatagt
    10381 ttgcgcaacg ttgttgccat tgctacaggc atcgtggtgt cacgctcgtc gtttggtatg
    10441 gcttcattca gctccggttc ccaacgatca aggcgagtta catgatcccc catgttgtgc
    10501 aaaaaagcgg ttagctcctt cggtcctccg atcgttgtca gaagtaagtt ggccgcagtg
    10561 ttatcactca tggttatggc agcactgcat aattctctta ctgtcatgcc atccgtaaga
    10621 tgcttttctg tgactggtga gtactcaacc aagtcattct gagaatagtg tatgcggcga
    10681 ccgagttgct cttgcccggc gtcaacacgg gataataccg cgccacatag cagaacttta
    10741 aaagtgctca tcattggaga acgttcttcg gggcgaaaac tctcaaggat cttaccgctg
    10801 ttgagatcca gttcgatgta acccactcgt gcacccaact gatcttcagc atcttttact
    10861 ttcaccagcg tttctgggtg agcaaaaaca ggaaggcaaa atgccgcaaa aaagggaata
    10921 agggcgacac ggaaatgttg aatactcata ctcttccttt ttcaatatta ttgaagcatt
    10981 tatcagggtt attgtctcat gagcggatac atatttgaat gtatttagaa aaataaacaa
    11041 ataggggttc cgcgcacatt tccccgaaaa gtgccacctg acgtagttaa caaaaaaaag
    11101 cccgccgaag cgggctttat taccaagcga agcgccattc gccattcagg ctgcgcaact
    11161 gttgggaagg gcgatcggtg cgggcctctt cgctattacg ccagctggcg aaagggggat
    11221 gtgctgcaag gcgattaagt tgggtaacgc cagggttttc ccagtcacga cgttgtaaaa
    11281 cgacggccag tccgtaatac gactcactat agg
//
